# Supplementary material for: Phosphoproteomics Reveals Selective Regulation of Signaling Pathways by Lysophosphatidic Acid Species in Macrophages
Source: Cells. 2024 May 9;13(10):810. doi: 10.3390/cells13100810 (PMC11119170; doi:10.3390/cells13100810)
Supplement: Supplementary file 1 [file cells-13-00810-s001.zip › Supplemental Tables.xlsx]

## Sheet: S1 - Phosphoproteome
Protein	Protein name	Gene name	Position	LPA 18:0 log2 FC	LPA 18:0 p-value	LPA 18:0 FDR	log2 FC LPA 18:0 R1	log2 FC LPA 18:0 R2	log2 FC LPA 18:0 R3	log2 FC LPA 18:0 R4	LPA 20:4 log2 FC	LPA 20:4 p-value	LPA 20:4 FDR	log2 FC LPA 20:4 R1	log2 FC LPA 20:4 R2	log2 FC LPA 20:4 R3	log2 FC LPA 20:4 R4	LPA mix log2 FC	LPA mix p-value	LPA mix FDR	log2 FC LPA mix R1	log2 FC LPA mix R2	log2 FC LPA mix R3	log2 FC LPA mix R4
A0FGR8	Extended synaptotagmin-2	ESYT2	758	-0.0384828	0.503026	0.994305	0.099014	-0.224448	-0.0531103	-0.0238554	0.160402	0.36856	0.831473	0.0280265	-0.160932	0.292778	0.329406	0.231959	0.0173833	0.218271	0.205029	0.135682	0.25889	0.377576
A0FGR8	Extended synaptotagmin-2	ESYT2	739	0.135666	0.295417	0.994305	0.14909	0.267107	0.122242	-0.123568	-0.00609965	0.567209	0.888956	0.0273711	-0.0395704	0.047665	-0.149151	-0.0249176	0.0853903	0.308473	-0.00713421	-0.0352524	-0.0145828	-0.0574368
A0JLT2	Mediator of RNA polymerase II transcription subunit 19	MED19	226	0.189193	0.144573	0.994305	0.45697	0.31223	0.00036108	0.0661569	0.268341	0.318879	0.818511	0.102489	0.532753	-0.23691	0.434193	0.167254	0.0912125	0.317603	0.0198479	0.327644	0.0950266	0.239481
A0JNW5	UHRF1-binding protein 1-like	UHRF1BP1L	989	0.0590303	0.61753	0.994305	-0.0244231	0.313282	0.142484	-0.190709	-0.0398641	0.300041	0.809961	0.000116426	-0.0198443	-0.0598838	-0.436589	-0.21202	0.0492224	0.2701	-0.119942	-0.2785	-0.145541	-0.463501
A0MZ66	Shootin-1	KIAA1598	381	0.33148	0.20395	0.994305	0.419534	0.30825	0.354709	-0.185655	0.0916216	0.938513	0.983678	-0.422874	0.296862	0.274815	-0.091572	-0.333446	0.170842	0.412821	-0.626688	0.139376	-0.4014	-0.265493
A0MZ66	Shootin-1	KIAA1598	494	0.0627317	0.337025	0.994305	0.183065	0.055897	0.0695663	-0.071264	0.00882113	0.877958	0.96817	-0.220986	-0.0876154	0.146087	0.105258	-0.000914239	0.60606	0.763298	-0.100983	-0.0234378	0.0330049	0.0216093
A0MZ66	Shootin-1	KIAA1598	249	0.0923861	0.304529	0.994305	0.509211	0.0765724	0.1082	-0.0764042	-0.218939	0.0222107	0.627541	-0.213778	-0.395361	-0.132298	-0.2241	-0.304893	0.054073	0.278393	-0.0271146	-0.35249	-0.257296	-0.419325
A0MZ66	Shootin-1	KIAA1598	101	-0.167685	0.93123	0.998475	0.59614	-0.167528	-0.1885	-0.167842	-0.428749	0.030444	0.640113	-0.409055	-0.572598	-0.448443	-0.105607	-0.351722	0.102187	0.332069	0.0711665	-0.349406	-0.444976	-0.354037
A0MZ66	Shootin-1	KIAA1598	506	0.0340465	0.306126	0.994305	0.402281	0.000250428	0.0552189	0.0128741	-0.122387	0.258513	0.79592	-0.456478	-0.238331	-0.00644368	0.0529862	-0.0923535	0.169712	0.410921	-0.379677	-0.150485	-0.0342222	-0.027568
A0MZ66	Shootin-1	KIAA1598	537	0.0610716	0.0985126	0.994305	0.0919945	0.101026	0.0301487	0.00281097	0.0430207	0.933052	0.982351	-0.191711	-0.0289154	0.114957	0.133216	0.0232528	0.587175	0.750353	-0.0898711	-0.0396316	0.0861373	0.20268
A1A4S6	Rho GTPase-activating protein 10	ARHGAP10	589	0.0405265	0.299853	0.994305	0.0842081	0.158868	-0.00315507	-0.0270478	-0.10205	0.0158197	0.595744	-0.120954	-0.0815456	-0.182486	-0.0831456	-0.0234106	0.269863	0.50672	0.00804397	-0.046661	-0.000160261	-0.121203
A1L170	Uncharacterized protein C1orf226	C1orf226	223	0.0925788	0.211962	0.994305	0.0934655	0.182045	0.0916922	-0.055653	-0.0445744	0.667448	0.917094	-0.223231	-0.0763155	0.161195	-0.0128334	-0.0946821	0.222412	0.460658	-0.182392	-0.175939	0.032421	-0.0134254
A2AJT9	Uncharacterized protein CXorf23	CXorf23	139	0.199466	0.150827	0.994305	-6.30067e-05	0.374343	0.36002	0.0389123	-0.000342775	0.603769	0.902762	-0.411723	0.0416206	-0.0423062	0.13543	0.0559165	0.729843	0.844599	-0.484696	0.0118446	0.151473	0.0999885
A2RRP1	Neuroblastoma-amplified sequence	NBAS	473	0.0276401	0.447819	0.994305	-0.00527451	0.288926	0.0605548	-0.0712769	-0.0857579	0.269903	0.801399	-0.17241	0.0431457	0.000894565	-0.207605	-0.166097	0.0296688	0.242781	-0.24114	-0.147354	-0.0513112	-0.184841
A4D1P6	WD repeat-containing protein 91	WDR91	269	-0.0991151	0.336075	0.994305	-0.133517	0.0999485	-0.185818	-0.0647128	-0.763113	0.00791672	0.544746	-0.857726	-0.6685	-0.509972	-1.07895	-0.75727	0.00368783	0.201159	-0.599493	-0.775749	-1.05608	-0.73879
A6NC98	Coiled-coil domain-containing protein 88B	CCDC88B	1379	0.153866	0.092252	0.994305	0.175498	0.205316	0.132233	-0.021173	0.101017	0.66242	0.916447	-0.199058	0.109261	0.151895	0.0927731	-0.0296622	0.438076	0.642008	-0.256517	-0.100927	0.041603	0.0555315
A6NC98	Coiled-coil domain-containing protein 88B	CCDC88B	1380	0.134533	0.154981	0.994305	0.184815	0.238237	-0.0415197	0.0842507	0.196074	0.54392	0.88055	-0.311143	0.13351	0.258639	0.301806	0.0444476	0.951709	0.971029	-0.381084	-0.000987413	0.0898826	0.256667
A6NC98	Coiled-coil domain-containing protein 88B	CCDC88B	1370	0.0362321	0.409516	0.994305	0.105345	0.059954	0.0125101	-0.050361	-0.144752	0.186284	0.77698	-0.483959	-0.201241	0.0262841	-0.0882622	-0.184195	0.0585834	0.282124	-0.437352	-0.238738	-0.129653	-0.101776
A6NC98	Coiled-coil domain-containing protein 88B	CCDC88B	436	0.0480333	0.917769	0.998475	0.0423607	0.082902	0.0537058	-0.154628	-0.0173937	0.973768	0.994748	-0.0846975	-0.0776699	0.112623	0.0428825	-0.00567226	0.441322	0.643958	0.0185411	-0.100372	-0.00514217	-0.00620235
A6NFI3	Zinc finger protein 316	ZNF316	10	0.0412481	0.43469	0.994305	-0.0789637	0.259071	0.0882113	-0.00571514	0.0474852	0.376731	0.836967	0.062327	0.118756	0.0326434	-0.0595051	0.0275889	0.368899	0.593047	0.117715	-0.0242455	0.0747463	-0.0195685
A6NFI3	Zinc finger protein 316	ZNF316	112	0.0692362	0.809088	0.998475	0.051789	0.117589	0.0866833	-0.183708	-0.00700213	0.994136	0.997127	0.181782	-0.165258	0.0778392	-0.0918434	-0.0635982	0.967268	0.981762	0.2927	-0.148015	-0.0640291	-0.0631673
A6NI56	Coiled-coil domain-containing protein 154	CCDC154	229	-0.119494	0.845596	0.998475	0.409927	-0.310105	0.0711175	-0.319046	-0.0287199	0.776465	0.937369	0.329323	-0.482953	0.0556589	-0.113099	0.106296	0.461538	0.657499	0.569317	-0.223487	0.0319498	0.180643
A6NJG2	Ankyrin repeat domain-containing protein SOWAHD	SOWAHD	38	-0.0113508	0.653559	0.994305	0.0771735	0.00573144	-0.028433	-0.147732	-0.0357763	0.662363	0.916447	-0.227077	-0.0725391	0.000986391	0.14799	-0.0189525	0.444102	0.64712	-0.267309	0.0185062	-0.0564112	0.0528036
A6NKF1	SAC3 domain-containing protein 1	SAC3D1	402	-0.0584333	0.48404	0.994305	-0.12223	0.00536337	0.121747	-0.278889	-0.168255	0.0450777	0.650137	-0.196099	-0.183549	-0.0162126	-0.152962	-0.097896	0.295356	0.530833	-0.0815103	-0.181478	0.0876379	-0.114282
A7E2V4	Zinc finger SWIM domain-containing protein 8	ZSWIM8	567	0.155427	0.216422	0.994305	0.0625639	0.413785	0.248291	-0.0669476	0.0169309	0.868495	0.965613	-0.0388675	0.144611	0.0727292	-0.238694	-0.177215	0.129579	0.361323	-0.257358	-0.0970728	0.0263552	-0.312879
A8MVS5	Protein HIDE1	HIDE1	213	-0.0633038	0.957396	0.998475	0.280592	-0.0980358	-0.0285718	-0.132128	-0.0453558	0.78696	0.9383	0.447471	-0.189498	-0.105381	0.0146693	0.0298585	0.41963	0.630154	0.786328	-0.0200618	-0.0911686	0.0797789
A8MVS5	Protein HIDE1	HIDE1	212	-0.0779232	0.720303	0.994305	0.238879	-0.100172	-0.0556743	-0.241992	-0.0585818	0.720337	0.929238	0.523079	-0.160618	-0.0442513	-0.0729122	0.00886911	0.446755	0.648154	0.778779	-0.0419605	-0.0877694	0.0596988
A8MVS5	Protein HIDE1	HIDE1	199	0.0856809	0.314797	0.994305	0.266014	-0.0634026	0.180051	-0.00868953	0.28531	0.186347	0.77698	0.298639	-0.140773	0.271982	0.320808	0.21033	0.178334	0.419467	0.444988	-0.0840888	0.14456	0.276101
B7ZBB8	Protein phosphatase 1 regulatory subunit 3G	PPP1R3G	86	-0.0120989	0.838197	0.998475	0.100543	0.0125256	-0.0464386	-0.0367235	0.209132	0.420127	0.841264	0.549448	0.0929286	0.325335	-0.295266	0.234207	0.535906	0.71483	0.560004	0.211424	0.25699	-0.440999
C9JLW8	Protein FAM195B	FAM195B	21	0.136032	0.0345036	0.994305	0.194174	0.150431	0.121633	0.0337665	0.0692375	0.142422	0.751381	0.0383136	0.036007	0.100161	0.280394	0.0871412	0.545976	0.721782	0.302027	-0.107123	-0.14711	0.281406
E9PAV3	Nascent polypeptide-associated complex subunit alpha, muscle-specific form;Nascent polypeptide-associated complex subunit alpha	NACA	2024;161	0.0501248	0.531237	0.994305	0.105503	0.0923601	-0.0827438	0.00788956	0.0708836	0.287162	0.801894	-0.0296539	0.00874924	0.133018	0.450092	0.134527	0.0174116	0.218271	0.14297	0.123674	0.126084	0.26811
F5GYI3	Ubiquitin-associated protein 1-like	UBAP1L	144	-0.126771	0.649147	0.994305	0.335367	-0.38353	-0.13552	-0.118023	0.180711	0.594509	0.897352	0.212787	-0.287845	0.152873	0.208549	0.163402	0.19157	0.431827	0.425087	-0.0511343	0.0724136	0.254391
O00116	Alkyldihydroxyacetonephosphate synthase, peroxisomal	AGPS	65	0.0924253	0.135923	0.994305	0.0939035	0.28712	0.090947	0.00771827	0.0334654	0.792527	0.940488	-0.216222	0.0548059	0.0724148	0.0121249	-0.0700413	0.324451	0.556147	-0.204921	-0.0908314	0.0740877	-0.0492512
O00160	Unconventional myosin-If	MYO1F	1001	0.0883282	0.352918	0.994305	0.0694113	0.181932	0.107245	-0.0984582	-0.0277485	0.214633	0.78421	-0.00250598	-0.0454025	-0.0100945	-0.139571	-0.0839021	0.167635	0.408029	0.0363443	-0.0918921	-0.075912	-0.0957077
O00160	Unconventional myosin-If	MYO1F	11	0.193066	0.334136	0.994305	0.0424953	0.343637	0.38054	-0.168429	-0.0343784	0.574156	0.893349	-0.148816	0.0815076	0.0800596	-0.199763	-0.0898265	0.326142	0.557502	-0.172671	-0.00698238	0.0693756	-0.179286
O00160	Unconventional myosin-If	MYO1F	992	0.13761	0.339516	0.994305	0.112252	0.330359	0.162968	-0.152188	-0.100094	0.349042	0.821784	-0.17292	-0.0272685	0.112437	-0.361746	-0.164532	0.0249661	0.233407	-0.08223	-0.205775	-0.123288	-0.260858
O00160	Unconventional myosin-If	MYO1F	938	0.230757	0.390409	0.994305	0.117725	0.343789	0.496046	-0.280831	-0.151317	0.351872	0.822537	-0.377531	0.120501	0.0748965	-0.542061	-0.327909	0.0868122	0.310248	-0.534361	-0.13064	-0.0668469	-0.525177
O00160	Unconventional myosin-If	MYO1F	939	0.173326	0.412519	0.994305	0.151164	0.741773	0.195488	-0.287646	-0.267381	0.568087	0.889299	-0.294224	0.478553	-0.240537	-0.483414	-0.37682	0.0463393	0.266067	-0.548592	-0.099508	-0.248081	-0.505558
O00160	Unconventional myosin-If	MYO1F	1023	0.0751035	0.457606	0.994305	-0.0529802	0.421689	0.203187	-0.138986	-0.0669	0.244086	0.79592	-0.135639	0.00183884	0.0167603	-0.264568	-0.18914	0.128729	0.360725	-0.204066	-0.174214	0.0568449	-0.265506
O00160	Unconventional myosin-If	MYO1F	1005	0.0663088	0.44491	0.994305	0.0446041	0.213712	0.0880135	-0.111102	-0.0459919	0.173264	0.775127	-0.0676318	-0.0182616	-0.024352	-0.213083	-0.0770618	0.164686	0.40542	0.00869897	-0.101247	-0.052877	-0.237244
Q12965	Unconventional myosin-If;Unconventional myosin-Ie	MYO1F;MYO1E	734;736	0.00732229	0.696741	0.994305	-0.166691	0.149868	0.370122	-0.135223	-0.177641	0.0682428	0.673583	-0.398028	-0.0838158	-0.0939709	-0.261311	-0.342276	0.0439211	0.265155	-0.615144	-0.365352	-0.104955	-0.3192
O00161	Synaptosomal-associated protein 23	SNAP23	20	-0.052121	0.727388	0.995965	0.133616	-0.0892978	-0.0149443	-0.114877	0.0105085	0.548356	0.881932	0.105924	-0.0166596	0.0376766	-0.0396004	0.0519859	0.591395	0.753364	0.0588721	0.0450997	-0.0978992	0.0957059
O00161	Synaptosomal-associated protein 23	SNAP23	34	-0.0993062	0.976227	0.998475	0.432285	-0.205149	0.00653645	-0.214095	-0.0419506	0.82054	0.949562	0.501078	-0.0816833	-0.00221794	-0.256316	0.0619522	0.41186	0.624906	0.723244	-0.106231	-0.0971839	0.221088
O00161	Synaptosomal-associated protein 23	SNAP23	5	0.160703	0.260071	0.994305	0.483083	0.151168	0.170237	-0.120637	-0.0486218	0.906192	0.976547	0.212887	-0.161974	0.0571999	-0.154444	0.0162235	0.389881	0.609027	0.522698	-0.0148819	0.0473289	-0.0282673
O00161	Synaptosomal-associated protein 23	SNAP23	110	-0.0782171	0.923102	0.998475	0.394487	-0.302733	-0.194135	0.037701	0.0856927	0.615095	0.907287	0.141316	-0.250039	0.030069	0.364258	0.0870028	0.534602	0.714753	0.371415	-0.0547113	-0.18749	0.228717
O00193	Small acidic protein	SMAP	17	-0.103277	0.908201	0.998475	0.429972	-0.302564	-0.0645748	-0.14198	0.116682	0.710978	0.929028	0.131642	-0.257384	0.101723	0.188919	0.036538	0.572414	0.740172	0.45836	-0.0576244	-0.180044	0.1307
O00203	AP-3 complex subunit beta-1	AP3B1	276	0.0740056	0.37012	0.994305	-0.0621173	0.450111	0.210129	-0.0729388	-0.0757557	0.392773	0.837483	-0.172203	0.0919482	0.020692	-0.2872	-0.215319	0.116369	0.347217	-0.314412	-0.181917	0.0501206	-0.248722
O00221	NF-kappa-B inhibitor epsilon	NFKBIE	157	0.0507538	0.0233912	0.994305	0.0855706	0.0477994	0.0537082	0.0254538	-0.0810903	0.297764	0.808184	-0.1027	-0.0752191	-0.0869615	0.0672943	-0.0731715	0.0823585	0.305149	-0.0163902	-0.0964185	-0.162205	-0.0499244
O00264	Membrane-associated progesterone receptor component 1	PGRMC1	181	-0.162262	0.590658	0.994305	0.346643	-0.401782	-0.131894	-0.19263	0.0745468	0.926272	0.982351	0.132505	-0.324402	0.0389168	0.110177	0.018671	0.564918	0.734089	0.670892	-0.104763	-0.203675	0.142105
O00264	Membrane-associated progesterone receptor component 1	PGRMC1	57	3.5363e-05	0.867233	0.998475	-0.162951	0.119756	0.0292638	-0.0291931	0.00879804	0.611396	0.906121	-0.2226	-0.0186449	0.059765	0.036241	0.00702821	0.564583	0.734089	0.0352222	-0.241119	-0.0211657	0.0523619
O00267	Transcription elongation factor SPT5	SUPT5H	666	0.15866	0.4126	0.994305	0.157613	0.171031	0.159707	-0.171189	-0.0161588	0.663663	0.916822	0.009955	-0.0422727	0.140504	-0.274912	-0.0118819	0.524639	0.707919	0.0687263	-0.0379577	0.0141939	-0.235094
O00273	DNA fragmentation factor subunit alpha	DFFA	315	-0.0834365	0.656851	0.994305	0.182202	-0.166577	-0.0526015	-0.114271	0.0637482	0.974037	0.994748	0.103654	-0.220505	0.0460501	0.0814463	0.0672914	0.391916	0.60982	0.486351	-0.0045394	-0.105108	0.139122
O00308	NEDD4-like E3 ubiquitin-protein ligase WWP2	WWP2	211	0.123727	0.271278	0.994305	-0.0523217	0.423893	0.268009	-0.0205563	0.0810879	0.434389	0.851431	-0.101665	0.115686	0.130591	0.0464899	-0.074794	0.484395	0.675629	-0.267712	-0.141639	0.139013	-0.00794904
O00401	Neural Wiskott-Aldrich syndrome protein	WASL	430	0.0467026	0.950703	0.998475	0.0450531	0.0483521	0.126126	-0.200484	-0.109081	0.183744	0.77698	-0.0644167	-0.2462	0.0412268	-0.153745	-0.295833	0.191442	0.431827	0.154509	-0.446512	-0.249445	-0.34222
O00418	Eukaryotic elongation factor 2 kinase	EEF2K	18	0.0707435	0.743234	0.99762	0.138326	0.163812	0.00316116	-0.189168	-0.0151472	0.816056	0.948405	0.13854	-0.0810489	0.0507544	-0.179627	-0.10103	0.126791	0.356982	-0.127163	-0.146145	0.0254632	-0.0748962
O00418	Eukaryotic elongation factor 2 kinase	EEF2K	74	-0.012674	0.726948	0.995902	-0.0667404	0.0804193	0.0413924	-0.129057	-0.143989	0.0963603	0.710234	-0.292257	-0.184494	-0.00443893	-0.103484	-0.16874	0.0320677	0.249128	-0.245405	-0.232005	-0.0753342	-0.105474
O00421	C-C chemokine receptor-like 2	CCRL2	341	0.050778	0.685423	0.994305	-0.0311985	0.132755	0.183444	-0.148798	-0.201169	0.350135	0.821784	0.188146	-0.229933	-0.174267	-0.228071	-0.21621	0.433504	0.638285	0.265037	-0.304125	-0.262328	-0.170092
O00421	C-C chemokine receptor-like 2	CCRL2	319	0.0587572	0.551862	0.994305	0.0400027	0.127842	0.0775116	-0.109073	-0.0273604	0.440791	0.85343	-0.0587295	-0.0758835	0.0368854	0.00400879	-0.0936657	0.0505678	0.271734	-0.0523643	-0.198861	-0.0574461	-0.129885
O00421	C-C chemokine receptor-like 2	CCRL2	342	0.0738288	0.450299	0.994305	0.0920853	0.205527	0.0555723	-0.119745	-0.0622062	0.980326	0.996559	0.30013	-0.109085	-0.0153274	-0.164605	-0.0990617	0.493679	0.683593	0.158496	-0.236762	-0.0180208	-0.180103
O00429	Dynamin-1-like protein	DNM1L	616	0.0886045	0.10054	0.994305	0.0638188	0.142093	0.11339	-0.00890461	-0.0770063	0.0932339	0.699342	0.00497147	-0.139301	-0.0817956	-0.0722169	-0.108189	0.291021	0.52646	0.0903286	-0.147375	-0.189036	-0.0690023
O00459	Phosphatidylinositol 3-kinase regulatory subunit beta	PIK3R2	262	0.151819	0.827867	0.998475	0.150654	0.170956	0.152983	-0.353264	-0.065761	0.352708	0.822537	0.0145138	-0.146036	0.0681741	-0.539565	-0.120889	0.202447	0.44359	0.0245187	-0.18188	-0.0598979	-0.438254
O00461	Golgi integral membrane protein 4	GOLIM4	538	0.0386148	0.438537	0.994305	0.342093	0.0966209	-0.0845409	-0.0193914	0.115479	0.224131	0.795091	-0.0592235	0.0483032	0.182655	0.246822	0.0895676	0.574647	0.74148	-0.197579	0.0279178	0.151217	0.268825
O00499	Myc box-dependent-interacting protein 1	BIN1	296	-0.0254013	0.665382	0.994305	0.382094	-0.0445252	-0.00627734	-0.117326	-0.070715	0.36926	0.831555	-0.118632	-0.171963	-0.0227981	0.0797075	-0.0197797	0.590727	0.753145	0.05928	-0.0988395	-0.172244	0.0688172
O00499	Myc box-dependent-interacting protein 1	BIN1	298	-0.124275	0.705345	0.994305	0.254588	-0.112529	-0.171436	-0.136021	-0.00160278	0.950749	0.987421	-0.0424681	-0.202766	0.0392626	0.230123	0.047438	0.593706	0.755199	0.175916	-0.0810396	-0.10698	0.210609
O00505	Importin subunit alpha-4	KPNA3	60	0.031051	0.637689	0.994305	0.00340975	0.23147	0.0586923	-0.135169	-0.0503144	0.330512	0.818511	-0.14924	0.0109599	0.0380441	-0.111589	-0.165602	0.00707452	0.201525	-0.187604	-0.143601	-0.12866	-0.24814
O00559	Receptor-binding cancer antigen expressed on SiSo cells	EBAG9	36	-0.0793055	0.800315	0.998475	0.23487	-0.176375	-0.0462766	-0.112334	0.00475238	0.617069	0.907287	0.062172	-0.250215	-0.0526673	0.073698	0.0847217	0.284012	0.520435	0.237278	-0.0228541	-0.0361892	0.192297
O00560	Syntenin-1	SDCBP	2	0.0488794	0.0599451	0.994305	0.130182	0.052209	0.0455498	0.0325698	-0.118086	0.275259	0.801422	-0.397436	-0.198914	-0.0372574	0.0811385	-0.201186	0.294164	0.530057	-0.375352	-0.144111	-0.258261	0.175996
O00567	Nucleolar protein 56	NOP56	520	0.0996981	0.354437	0.994305	0.0499766	0.243743	0.14942	-0.111403	-0.0524181	0.309294	0.813671	-0.0500392	-0.054797	0.0524964	-0.178945	-0.0980911	0.0566655	0.281249	-0.104329	-0.0918528	-0.00290677	-0.122861
O00567	Nucleolar protein 56	NOP56	569	0.082187	0.279716	0.994305	0.0740051	0.377726	0.0903689	-0.0585181	-0.0378027	0.422828	0.843403	-0.723284	0.000903038	0.105933	-0.0765085	-0.0810671	0.319329	0.551291	-0.672665	-0.0507022	0.0573375	-0.111432
O00571	ATP-dependent RNA helicase DDX3X	DDX3X	71	0.114415	0.372862	0.994305	-0.0284304	0.302768	0.25726	-0.105823	-0.150184	0.199111	0.782683	-0.262083	-0.114225	0.0802175	-0.186142	-0.100886	0.0680756	0.290313	-0.0712648	-0.22884	-0.0378249	-0.130506
O00571	ATP-dependent RNA helicase DDX3X	DDX3X	594	0.0747503	0.937105	0.998475	0.0484138	0.175882	0.101087	-0.290072	-0.361755	0.0266297	0.640113	-0.267573	-0.455937	-0.1868	-0.596003	-0.41249	0.0179742	0.220731	-0.216489	-0.524525	-0.300454	-0.56699
O00571	ATP-dependent RNA helicase DDX3X	DDX3X	82	0.151069	0.201074	0.994305	0.138188	0.16395	0.300334	-0.0834699	-0.29112	0.318157	0.818511	-0.396325	-0.185915	0.25845	-0.438291	-0.16947	0.219498	0.45923	0.0918543	-0.382129	-0.0950422	-0.243897
O00571	ATP-dependent RNA helicase DDX3X	DDX3X	90	0.0298904	0.968827	0.998475	-0.0915181	0.151299	0.251939	-0.333962	-0.328914	0.0405874	0.650137	-0.299654	-0.358175	-0.0619504	-0.468286	-0.442229	0.0446573	0.265908	-0.0474855	-0.524123	-0.391361	-0.493096
O00571	ATP-dependent RNA helicase DDX3X	DDX3X	612	0.0215204	0.857188	0.998475	-0.0587138	0.101755	0.279845	-0.236402	-0.384441	0.184503	0.77698	-0.458401	-0.31048	0.187516	-0.522961	-0.311705	0.0250483	0.233407	-0.262949	-0.458779	-0.120876	-0.360462
O00629	Importin subunit alpha-3	KPNA4	60	0.0374093	0.335232	0.994305	0.0349019	0.360883	0.0399168	-0.0318411	0.0203091	0.136841	0.751254	0.0025249	0.065492	0.0192833	0.0213348	0.0608307	0.348578	0.57697	-0.0632957	0.103959	0.0456711	0.0759902
O14492	SH2B adapter protein 2	SH2B2	117	0.107337	0.27147	0.994305	0.0877536	0.442127	0.12692	-0.0752126	-0.00155172	0.821222	0.949617	-0.000726042	0.126782	-0.00237739	-0.187442	-0.113639	0.141754	0.376997	-0.0149871	-0.155896	-0.0713828	-0.363641
O14492	SH2B adapter protein 2	SH2B2	157	0.12045	0.528585	0.994305	0.239808	0.261488	0.00109216	-0.195032	0.022186	0.250057	0.79592	0.0318168	0.179762	0.0125553	0.00837342	-0.0425617	0.0717668	0.293668	-0.03115	-0.0539734	-0.00364651	-0.0712395
O14495	Lipid phosphate phosphohydrolase 3	PPAP2B	19	0.0314298	0.520674	0.994305	-0.0811773	0.182892	0.0724219	-0.00956227	0.00624253	0.474864	0.864682	0.331846	-0.0574544	0.00132565	0.0111594	-0.120085	0.72104	0.838666	0.287372	-0.225196	-0.129405	-0.110766
O14497	AT-rich interactive domain-containing protein 1A	ARID1A	696	0.0705566	0.403617	0.994305	0.530674	0.106032	0.0350817	-0.127418	0.130684	0.0833696	0.685314	0.339067	0.0494224	0.0958691	0.165499	0.110861	0.220513	0.460022	0.471262	0.0827696	-0.0290172	0.138953
O14497	AT-rich interactive domain-containing protein 1A	ARID1A	363	-0.0600551	0.897955	0.998475	0.342007	-0.0339135	-0.159542	-0.0861968	-0.00712962	0.65688	0.913836	-0.0384947	0.0242355	-0.189358	0.492884	0.0116709	0.613133	0.767523	0.266583	0.00137007	-0.111039	0.0219716
O14497	AT-rich interactive domain-containing protein 1A	ARID1A	1751	0.1135	0.100036	0.994305	0.0812108	0.327026	0.14579	0.0410002	-0.0328388	0.662548	0.916447	-0.121887	0.0330061	0.0891592	-0.0986837	-0.0830993	0.271908	0.508728	-0.238788	-0.012263	0.0509716	-0.153936
O14497	AT-rich interactive domain-containing protein 1A	ARID1A	1755	0.0422402	0.266168	0.994305	0.0566021	0.30417	0.0278784	-0.00439946	0.00686164	0.57957	0.896019	-0.0491809	-0.0260711	0.140975	0.0397944	-0.0447989	0.509819	0.698165	-0.45802	-0.136339	0.149716	0.0467414
O14545	TRAF-type zinc finger domain-containing protein 1	TRAFD1	327	-0.0943661	0.783362	0.998475	0.26367	-0.196349	-0.103491	-0.0852416	0.0587078	0.895413	0.971618	0.0437984	-0.246147	0.0736172	0.180912	0.0670337	0.367575	0.591742	0.22456	-0.0371901	-0.0559159	0.171258
O14545	TRAF-type zinc finger domain-containing protein 1	TRAFD1	415	-0.14214	0.430668	0.994305	0.171808	-0.235342	-0.048937	-0.24269	-0.0173293	0.578927	0.896019	-0.0378358	-0.234338	0.00317707	0.0962357	-0.0242599	0.91759	0.951615	0.145225	-0.123707	-0.0784704	0.0299507
O14607	Histone demethylase UTY	UTY	1008	0.0596541	0.354487	0.994305	-0.0629235	0.668547	0.101881	0.0174277	0.0343425	0.735612	0.933239	-0.609617	0.261618	-0.0061946	0.0748796	-0.112418	0.210757	0.453144	-0.741426	-0.061663	-0.105042	-0.119795
O14617	AP-3 complex subunit delta-1	AP3D1	658	0.0829872	0.707741	0.994305	0.0963434	0.290624	0.069631	-0.265969	-0.0840399	0.236513	0.79592	-0.108009	-0.00488831	-0.0600704	-0.518838	-0.2488	0.0375752	0.260205	-0.281621	-0.215978	-0.203098	-0.588033
O14617	AP-3 complex subunit delta-1	AP3D1	829	0.0921139	0.405101	0.994305	-0.0331211	0.381029	0.217349	-0.120704	-0.0775153	0.231099	0.79592	-0.142917	-0.00039887	-0.0121137	-0.397879	-0.234425	0.0426116	0.264343	-0.223704	-0.245147	-0.034502	-0.318781
O14646	Chromodomain-helicase-DNA-binding protein 1	CHD1	1677	0.158342	0.0944955	0.994305	0.172758	0.326713	0.143926	0.00129178	0.017852	0.676107	0.917703	0.00857446	0.13971	0.0271296	-0.0889518	-0.109702	0.104932	0.335118	-0.0675194	0.00112925	-0.211373	-0.151885
O14683	Tumor protein p53-inducible protein 11	TP53I11	14	0.0798693	0.503442	0.994305	-0.00672136	0.453472	0.16646	-0.195283	-0.129667	0.0675116	0.673583	-0.171658	-0.0876753	-0.0813211	-0.342757	-0.213129	0.00131265	0.201159	-0.201478	-0.224779	-0.181789	-0.268192
O14686	Histone-lysine N-methyltransferase 2D	KMT2D	4738	0.045809	0.375016	0.994305	-0.0437035	0.321197	0.135322	-0.0479573	-0.0911776	0.138779	0.751254	-0.116237	-0.0661177	7.78636e-05	-0.25961	-0.166338	0.0508389	0.271734	-0.105056	-0.227621	-0.100103	-0.368729
O14686	Histone-lysine N-methyltransferase 2D	KMT2D	2274	-0.0178759	0.694377	0.994305	0.0791828	-0.0904954	0.0547435	-0.135029	0.0564768	0.961617	0.990442	0.0810367	-0.246815	0.116584	0.0319169	-0.0534597	0.333689	0.564615	0.0579894	-0.136142	-0.0394612	-0.0674582
O14737	Programmed cell death protein 5	PDCD5	125	-0.096484	0.930547	0.998475	0.440501	-0.308107	-0.110432	-0.0825363	0.092163	0.931691	0.982351	0.0861904	-0.257468	0.0981356	0.106164	0.0509916	0.454969	0.653923	0.321178	-0.0172971	-0.105229	0.11928
O14745	Na(+)/H(+) exchange regulatory cofactor NHE-RF1	SLC9A3R1	280	-0.0715305	0.876843	0.998475	0.377063	-0.333576	-0.085978	-0.0570829	0.23296	0.200397	0.782683	0.293168	-0.123163	0.184027	0.281894	0.173941	0.170339	0.41196	0.565686	0.0802528	-0.00521812	0.267629
O14745	Na(+)/H(+) exchange regulatory cofactor NHE-RF1	SLC9A3R1	290	0.0294189	0.481005	0.994305	0.281895	0.0936535	-0.0803775	-0.0348156	0.076978	0.256589	0.79592	0.0799045	-0.052032	0.079464	0.0744921	0.0780686	0.208655	0.450233	0.191499	0.0249718	-0.0287942	0.131166
O14828	Secretory carrier-associated membrane protein 3	SCAMP3	32	0.00664432	0.794991	0.998475	0.0666178	-0.0533291	0.153144	-0.100993	0.177695	0.158557	0.766815	0.536047	0.0765298	0.27886	0.0018277	0.18672	0.0784855	0.300381	0.279687	0.00441896	0.127201	0.24624
O14828	Secretory carrier-associated membrane protein 3	SCAMP3	76	0.101722	0.333826	0.994305	0.10388	0.185892	0.0995636	-0.104776	-0.0575184	0.195638	0.781034	-0.0995548	-0.015482	0.016974	-0.120165	-0.0875223	0.122057	0.353216	0.020832	-0.133401	-0.0688136	-0.106231
O14867	Transcription regulator protein BACH1	BACH1	445	0.0790082	0.422441	0.994305	0.064817	0.142187	0.0931993	-0.102959	-0.00552105	0.539087	0.88055	-0.268009	-0.0567453	0.0672092	0.0457032	-0.0394956	0.363206	0.589175	-0.219407	-0.0594193	-0.0195719	0.0524011
O14874	[3-methyl-2-oxobutanoate dehydrogenase [lipoamide]] kinase, mitochondrial	BCKDK	31	0.129484	0.472832	0.994305	0.136322	0.271298	0.122647	-0.201555	-0.0882568	0.15519	0.766815	-0.241294	0.00429864	-0.0390765	-0.137437	-0.145086	0.0346424	0.253887	-0.262875	-0.0610231	-0.135783	-0.154388
O14874	[3-methyl-2-oxobutanoate dehydrogenase [lipoamide]] kinase, mitochondrial	BCKDK	33	0.0383495	0.412885	0.994305	0.0509338	0.318977	0.0257652	-0.0759713	-0.100855	0.23125	0.79592	-0.327037	0.0429012	-0.0343426	-0.167368	-0.195083	0.0219272	0.230431	-0.270259	-0.148305	-0.0857467	-0.241862
O14924	Regulator of G-protein signaling 12	RGS12	850	0.152883	0.051313	0.994305	0.128156	0.293856	0.177609	0.0481388	0.0120744	0.802008	0.944244	-0.245266	0.128759	0.0843397	-0.0601909	-0.0479567	0.341882	0.570521	-0.209669	-0.000130636	0.0486652	-0.0957828
O14974	Protein phosphatase 1 regulatory subunit 12A	PPP1R12A	445	0.0240499	0.482305	0.994305	0.325603	-0.0886685	0.0403871	0.00771273	0.138682	0.159032	0.766815	-0.0256311	0.0582907	0.219073	0.29632	0.0961748	0.0619802	0.282124	0.0952451	0.0971046	0.0690653	0.266831
O14974	Protein phosphatase 1 regulatory subunit 12A	PPP1R12A	507	-0.0791742	0.805721	0.998475	0.235995	-0.177515	-0.022113	-0.136235	-0.0317996	0.488589	0.869115	-0.0320317	-0.138911	-0.0315675	0.0688975	0.0240499	0.952874	0.971931	0.154419	-0.0241399	-0.183867	0.0722397
O14974	Protein phosphatase 1 regulatory subunit 12A	PPP1R12A	695	0.0423464	0.289346	0.994305	0.377905	-0.00677361	0.0462933	0.0383995	0.0858249	0.244688	0.79592	0.137726	-0.0394812	0.0339241	0.327311	0.131276	0.204174	0.445138	0.265401	-0.00284817	-0.0148936	0.314803
O14974	Protein phosphatase 1 regulatory subunit 12A	PPP1R12A	443	-0.01556	0.802349	0.998475	0.304102	-0.115974	0.0848539	-0.157239	0.0968931	0.346355	0.820441	0.0183844	-0.0888308	0.19654	0.175402	0.0849166	0.166202	0.405907	0.155876	-0.0041027	0.013957	0.180524
O14974	Protein phosphatase 1 regulatory subunit 12A	PPP1R12A	696	0.0345703	0.398912	0.994305	0.375724	0.00116704	0.0679736	-0.0633584	0.0658018	0.385859	0.836967	0.118877	-0.0807088	0.0127265	0.189426	0.0788548	0.332206	0.562984	0.218749	-0.0473803	-0.0342046	0.191914
O15014	Zinc finger protein 609	ZNF609	560	-0.0510681	0.970364	0.998475	0.270813	-0.0858349	-0.0163013	-0.153621	-0.0217798	0.304012	0.810852	-0.0404143	-0.207996	0.00513533	-0.00314543	-0.0684666	0.180411	0.421128	0.0182425	-0.131153	-0.114164	-0.0227693
O15014	Zinc finger protein 609	ZNF609	576	0.0797399	0.40702	0.994305	0.119138	0.16221	0.0403419	-0.0999753	-0.0572157	0.733638	0.932098	-0.0854062	-0.0578125	-0.0566189	0.126892	-0.0418573	0.697391	0.823084	-0.00265129	-0.0810633	-0.133361	0.121989
O15027	Protein transport protein Sec16A	SEC16A	2083	0.105581	0.476877	0.994305	0.110148	0.136548	0.101014	-0.139343	-0.0940606	0.313904	0.816219	-0.096066	-0.130698	0.0846226	-0.0920553	-0.0665983	0.126829	0.356982	-0.0113132	-0.175022	-0.0260145	-0.107182
O15027	Protein transport protein Sec16A	SEC16A	1069	0.00243358	0.483226	0.994305	0.0732523	0.01241	-0.0144637	-0.00754283	0.0542029	0.449896	0.855854	-0.0234128	-0.0913834	0.131819	0.248498	-0.0839744	0.164946	0.40542	0.0105058	-0.0204011	-0.147548	-0.153929
O15027	Protein transport protein Sec16A	SEC16A	1964	0.0446939	0.848477	0.998475	0.0931756	0.0447914	0.0445965	-0.247416	-0.042187	0.414025	0.838884	0.0497157	-0.119541	0.0105317	-0.0949056	-0.0992412	0.147865	0.385231	0.0297275	-0.119498	-0.0789847	-0.195776
O15027	Protein transport protein Sec16A	SEC16A	1365	-0.07441	0.238389	0.994305	0.0239894	-0.0128707	-0.284884	-0.135949	0.231522	0.191075	0.78023	0.491416	0.354496	-0.087932	0.108549	0.213504	0.226272	0.465204	0.327832	0.351745	-0.114243	0.0991752
O15027	Protein transport protein Sec16A	SEC16A	1222	0.0684345	0.480906	0.994305	0.0636674	0.176507	0.0732015	-0.117361	-0.124119	0.0974771	0.710234	-0.125453	-0.122786	0.0230869	-0.134022	-0.0927876	0.0434071	0.26511	-0.0506785	-0.134897	-0.0385092	-0.140879
O15027	Protein transport protein Sec16A	SEC16A	1223	0.106538	0.246452	0.994305	0.138762	0.243097	0.0743142	-0.0744318	0.0291168	0.66702	0.917094	-0.0708591	0.0449238	0.07134	0.0133099	-0.0726866	0.313364	0.545556	-0.182155	-0.100611	0.0707903	-0.0447623
O15037	Protein KHNYN	KHNYN	10	0.193205	0.0604454	0.994305	0.16176	0.433995	0.22465	0.0764788	0.00182021	0.775078	0.937369	-0.112252	0.0498792	0.0576896	-0.0462387	-0.0201958	0.538305	0.716254	-0.0978492	0.0126324	0.0477989	-0.0530241
O15042	U2 snRNP-associated SURP motif-containing protein	U2SURP	919	0.0898319	0.215719	0.994305	0.163189	0.452035	0.0131397	0.016475	-0.0092379	0.860966	0.963344	-0.145153	0.291639	-0.186471	0.126678	-0.136344	0.232807	0.471818	-0.314451	0.0811435	-0.198661	-0.0740269
O15047	Histone-lysine N-methyltransferase SETD1A	SETD1A	470	0.0299499	0.807036	0.998475	0.168099	0.0521565	0.00774336	-0.15633	0.301178	0.04019	0.650137	0.42642	0.306854	0.0545792	0.295502	0.0322732	0.36774	0.591742	0.246059	-0.0386758	-0.0119731	0.0765194
O15085	Rho guanine nucleotide exchange factor 11	ARHGEF11	1458	0.0986115	0.385656	0.994305	0.106875	0.0903485	0.153641	-0.112331	0.00283157	0.862887	0.964077	0.0321918	-0.0909193	0.0600759	-0.0265286	-0.0301623	0.534022	0.714304	0.0848707	-0.18175	0.000563544	-0.0608881
O15085	Rho guanine nucleotide exchange factor 11	ARHGEF11	556	0.0977699	0.220033	0.994305	0.00179787	0.193742	0.23867	-0.0237132	0.053411	0.999842	0.999842	0.0464554	0.0603666	0.139102	-0.245997	-0.0999648	0.108545	0.337687	-0.0223435	-0.184555	-0.0256225	-0.174307
O15085	Rho guanine nucleotide exchange factor 11	ARHGEF11	1295	0.0733339	0.334099	0.994305	0.254556	0.0512152	0.0954527	-0.0822611	-0.00287742	0.917153	0.979735	-0.000434243	-0.178484	0.221266	-0.00532059	-0.013246	0.55492	0.727896	0.257683	-0.0428401	-0.0341835	0.0076915
O15085	Rho guanine nucleotide exchange factor 11	ARHGEF11	1480	0.106732	0.231851	0.994305	0.120866	0.119382	0.094082	-0.0662281	-0.0741687	0.22401	0.795091	-0.0359485	-0.141598	0.0403127	-0.112389	-0.118278	0.11821	0.348992	0.0276352	-0.164015	-0.0934493	-0.143106
O15117	FYN-binding protein	FYB	225	0.0581776	0.381572	0.994305	0.0776216	0.0859781	0.0387335	-0.062691	0.106463	0.131483	0.751254	0.130333	-0.0339956	0.107432	0.105494	0.0826055	0.176639	0.416687	0.202063	-0.000406815	0.00592686	0.159284
O15117	FYN-binding protein	FYB	558	0.0772863	0.273713	0.994305	0.255785	0.0614003	0.0931722	-0.0612747	0.160316	0.104859	0.719445	0.157958	-0.0311858	0.236649	0.162675	0.0639691	0.202451	0.44359	0.226754	-0.0085696	0.0177884	0.11015
O15117	FYN-binding protein	FYB	46	0.0603585	0.279247	0.994305	0.0585556	0.147507	0.0621614	-0.0523334	0.0582524	0.46869	0.863999	0.0325533	-0.0915532	0.0839515	0.13679	0.0719664	0.171511	0.413281	0.162697	0.0171398	-0.00892145	0.126793
O15117	FYN-binding protein	FYB	571	0.0441947	0.653295	0.994305	0.203081	-0.0129953	0.101385	-0.143229	0.00570199	0.502892	0.872817	0.0118103	-0.271292	-0.000406284	0.0395395	-0.0749708	0.103594	0.333461	-0.021639	-0.212649	-0.0569896	-0.0929519
O15127	Secretory carrier-associated membrane protein 2	SCAMP2	319	0.0804749	0.683138	0.994305	0.123926	0.113637	0.0473129	-0.164253	-0.0393978	0.0804251	0.685004	0.000167395	-0.0282965	-0.050499	-0.0593265	-0.0594526	0.346639	0.575518	0.0573367	-0.089582	-0.0981547	-0.0293232
O15143	Actin-related protein 2/3 complex subunit 1B	ARPC1B	310	0.093074	0.224148	0.994305	0.03239	0.318155	0.153758	-0.032925	-0.130461	0.0278753	0.640113	-0.172542	-0.0883802	-0.071139	-0.214323	-0.14556	0.051013	0.271734	-0.107736	-0.183385	-0.0214105	-0.196118
O15143	Actin-related protein 2/3 complex subunit 1B	ARPC1B	311	0.00635958	0.71294	0.994305	-0.108831	0.0929434	0.22149	-0.0802243	-0.27175	0.0378065	0.650137	-0.442324	-0.177321	-0.114467	-0.366178	-0.222242	0.0484246	0.269107	-0.288719	-0.0452515	-0.155766	-0.312491
O15173	Membrane-associated progesterone receptor component 2	PGRMC2	211	-0.00550517	0.661808	0.994305	0.347338	-0.00584275	-0.135735	-0.00516759	0.0685793	0.278117	0.801621	0.0441652	-0.0508202	0.0929935	0.273632	0.172799	0.00400338	0.201159	0.180689	0.158034	0.164909	0.260938
O15231	Zinc finger protein 185	ZNF185	453	0.0421418	0.543706	0.994305	0.176874	0.0866112	-0.00232766	-0.0993449	0.014818	0.622309	0.908878	-0.152975	0.0276554	0.00198061	0.0281448	-0.0422805	0.225274	0.464146	-0.128064	0.0208752	-0.0606981	-0.0238628
O15231	Zinc finger protein 185	ZNF185	465	-0.0408239	0.652334	0.994305	0.378243	-0.0802626	-0.0356375	-0.0460103	0.0586395	0.171818	0.774978	0.00733314	0.0243416	0.0929374	0.218875	0.0731931	0.243519	0.480717	0.0773531	0.187071	-0.0513367	0.0690332
O15234	Protein CASC3	CASC3	148	-0.171108	0.722376	0.994305	0.511575	-0.509613	-0.26847	-0.0737454	0.103491	0.745844	0.936702	0.145377	-0.341496	0.061604	0.337733	0.111277	0.472151	0.665618	0.485299	-0.0508318	-0.1995	0.273387
O15234	Protein CASC3	CASC3	265	0.0323672	0.544554	0.994305	0.266625	0.10082	-0.036086	-0.106915	0.0356771	0.651126	0.913836	0.106651	-0.0855675	-0.0352967	0.115509	0.0385994	0.431518	0.636919	0.222453	0.0611472	-0.0743711	0.0160517
O15258	Protein RER1	RER1	95	0.157016	0.129121	0.994305	0.153248	0.160784	0.230481	-0.0473124	-0.0455873	0.41126	0.838884	0.0660451	-0.0886248	-0.00254988	-0.171313	0.0293149	0.688565	0.819387	0.151974	-0.112262	0.0622309	-0.00360115
O15357	Phosphatidylinositol 3,4,5-trisphosphate 5-phosphatase 2	INPPL1	904	0.0253929	0.779862	0.998475	-0.0567913	0.34701	0.107577	-0.244353	-0.296027	0.205386	0.782683	0.170502	-0.301861	-0.290193	-0.574224	-0.414393	0.0873714	0.311476	0.0369788	-0.50981	-0.318976	-0.549039
O15400	Syntaxin-7	STX7	129	0.0364365	0.999987	0.999987	0.133765	-0.0608918	0.142379	-0.215258	-0.0538808	0.284641	0.801894	0.0228493	-0.191804	0.016963	-0.124725	-0.135278	0.717976	0.837799	0.329362	-0.16928	-0.267966	-0.101275
O15400	Syntaxin-7	STX7	131	0.0231406	0.34359	0.994305	0.21928	-0.0189444	0.054206	-0.00792493	0.0890493	0.776527	0.937369	0.099957	-0.214523	0.136739	0.0781416	0.0489196	0.446628	0.648154	0.28144	-0.100996	0.0237459	0.0740932
O15400	Syntaxin-7	STX7	79	-0.0116495	0.643087	0.994305	0.185229	-0.0521199	-0.00794639	-0.0153525	-0.0189472	0.617062	0.907287	-0.049629	-0.164886	0.0117347	0.0851569	-0.0604725	0.366175	0.591275	0.0574298	-0.111261	-0.113297	-0.00968396
O15427	Monocarboxylate transporter 4	SLC16A3	436	0.128237	0.325569	0.994305	0.0093553	0.341874	0.247118	-0.109553	-0.176605	0.262421	0.796634	-0.345326	0.11755	-0.0704077	-0.282801	-0.138573	0.131753	0.364378	-0.316525	-0.0600957	-0.000760908	-0.21705
O15427	Monocarboxylate transporter 4	SLC16A3	463	0.125285	0.406933	0.994305	0.120523	0.205904	0.130047	-0.153409	-0.0767293	0.22909	0.79592	-0.108597	-0.0448612	0.0457782	-0.13024	-0.122706	0.0113384	0.201773	-0.100612	-0.144801	-0.0638232	-0.152648
O15446	DNA-directed RNA polymerase I subunit RPA34	CD3EAP	27	-0.141561	0.847638	0.998475	0.405055	-0.245321	-0.151385	-0.131738	0.00994871	0.867644	0.965281	-0.00971643	-0.200624	0.0296139	0.247382	0.0319726	0.366982	0.591593	0.0288922	0.035053	-0.044803	0.200605
O15511	Actin-related protein 2/3 complex subunit 5	ARPC5	77	-0.0979529	0.91038	0.998475	0.394457	-0.269136	-0.141342	-0.0545639	0.0336488	0.937371	0.983678	0.0286921	-0.195926	0.0386055	0.153583	0.0255743	0.635311	0.78486	0.288886	-0.103433	-0.127136	0.154582
O15511	Actin-related protein 2/3 complex subunit 5	ARPC5	2	-0.142325	0.65402	0.994305	0.284026	-0.248326	-0.0382541	-0.246396	-0.103472	0.225369	0.795091	-0.220113	-0.258924	0.01317	0.0163618	-0.127787	0.0989347	0.328142	-0.0100605	-0.196937	-0.217804	-0.0586374
O15523	ATP-dependent RNA helicase DDX3Y	DDX3Y	71	0.114415	0.372862	0.994305	-0.0284304	0.302768	0.25726	-0.105823	-0.150184	0.199111	0.782683	-0.262083	-0.114225	0.0802175	-0.186142	-0.100886	0.0680756	0.290313	-0.0712648	-0.22884	-0.0378249	-0.130506
O15523	ATP-dependent RNA helicase DDX3Y	DDX3Y	77	0.055993	0.585841	0.994305	0.0388838	0.0731021	0.127385	-0.113611	-0.212452	0.177577	0.77698	0.0647137	-0.322215	-0.102689	-0.475904	-0.285931	0.185142	0.426004	0.135216	-0.591106	-0.249233	-0.322629
O15523	ATP-dependent RNA helicase DDX3Y	DDX3Y	592	0.0711303	0.913188	0.998475	0.0369369	0.176963	0.105324	-0.272355	-0.331045	0.0300494	0.640113	-0.24005	-0.422039	-0.16269	-0.554642	-0.387215	0.0206224	0.230431	-0.193276	-0.505217	-0.269213	-0.521114
O15530	3-phosphoinositide-dependent protein kinase 1;Putative 3-phosphoinositide-dependent protein kinase 2	PDPK1;PDPK2P	241;214	0.103632	0.432506	0.994305	0.0553207	0.250676	0.151943	-0.14921	-0.0203902	0.427122	0.846041	-0.0634077	0.0309923	0.0226273	-0.130819	-0.0472834	0.180036	0.420893	-0.014427	-0.0801398	-0.0131066	-0.202975
O43149	Zinc finger ZZ-type and EF-hand domain-containing protein 1	ZZEF1	2444	0.108942	0.272602	0.994305	0.0147451	0.454026	0.203139	-0.058615	-0.0105292	0.542832	0.88055	-0.0729327	0.0772561	0.0518744	-0.278754	-0.0964825	0.120789	0.35144	-0.124616	-0.068349	-0.0141432	-0.273799
O43149	Zinc finger ZZ-type and EF-hand domain-containing protein 1	ZZEF1	1518	0.0614967	0.317284	0.994305	0.133791	0.0176822	0.105311	-0.0530216	-0.0220199	0.903999	0.97532	0.0360169	-0.0800567	0.116182	-0.0986951	-0.0870109	0.0648337	0.28679	-0.000517401	-0.0848516	-0.0891702	-0.122928
O43166	Signal-induced proliferation-associated 1-like protein 1	SIPA1L1	1549	0.0896634	0.240053	0.994305	0.118684	0.180258	0.0606426	-0.0602061	-0.0447814	0.603738	0.902762	-0.14341	-0.0488996	0.111211	-0.0406632	-0.0826227	0.00418585	0.201159	-0.0642007	-0.0904222	-0.0748232	-0.114087
O43166	Signal-induced proliferation-associated 1-like protein 1	SIPA1L1	1632	0.121974	0.166408	0.994305	0.208221	0.178412	0.0655365	-0.0397391	0.182792	0.0995287	0.712598	0.272992	0.2247	0.140884	-0.0238271	0.0894254	0.0510245	0.271734	0.216454	0.0813631	0.0974877	0.0552179
O43166	Signal-induced proliferation-associated 1-like protein 1	SIPA1L1	1181	0.0750904	0.356101	0.994305	0.0594862	0.221834	0.0906946	-0.0917349	-0.0689649	0.0973162	0.710234	-0.104251	-0.0157679	-0.0336788	-0.156711	-0.231631	0.0143239	0.210666	-0.263899	-0.207548	-0.0909481	-0.255714
O43166	Signal-induced proliferation-associated 1-like protein 1	SIPA1L1	1442	0.117774	0.627953	0.994305	0.079413	0.156135	0.161993	-0.209271	-0.140684	0.27441	0.801399	-0.216413	-0.0649551	0.104314	-0.281501	-0.0879289	0.204301	0.445138	0.0334912	-0.138153	-0.0377045	-0.228435
O43166	Signal-induced proliferation-associated 1-like protein 1	SIPA1L1	1443	0.117774	0.627953	0.994305	0.079413	0.156135	0.161993	-0.209271	-0.140684	0.27441	0.801399	-0.216413	-0.0649551	0.104314	-0.281501	-0.0879289	0.204301	0.445138	0.0334912	-0.138153	-0.0377045	-0.228435
O43166	Signal-induced proliferation-associated 1-like protein 1	SIPA1L1	1255	0.110767	0.131688	0.994305	0.0525772	0.208533	0.168957	-0.0111851	0.0209986	0.761348	0.936702	-0.232565	0.0941094	0.0492519	-0.00725466	-0.0460885	0.337561	0.56718	-0.178264	-0.114717	0.0225402	0.0333809
O43290	U4/U6.U5 tri-snRNP-associated protein 1	SART1	448	-0.0418623	0.714226	0.994305	0.148733	-0.0675753	-0.172993	-0.0161494	0.0666745	0.511711	0.874635	0.00998554	-0.156406	0.123363	0.320435	0.0248161	0.498817	0.688671	-0.0743912	-0.0323049	0.0819372	0.241555
O43293	Death-associated protein kinase 3	DAPK3	306	0.175307	0.155296	0.994305	0.394189	0.20838	0.142235	-0.0508222	0.00347369	0.736159	0.933387	0.102483	0.0518134	-0.044866	-0.0533463	0.0618449	0.667731	0.808684	0.0943174	-0.128832	0.0293724	0.108172
O43314	Inositol hexakisphosphate and diphosphoinositol-pentakisphosphate kinase 2	PPIP5K2	38	0.175944	0.175819	0.994305	0.151072	0.200817	0.218762	-0.0811869	0.0286548	0.900212	0.972977	-0.143983	0.0704826	0.117972	-0.0131729	-0.0264901	0.45948	0.656165	-0.258092	0.0647388	0.0304482	-0.0834285
O43314	Inositol hexakisphosphate and diphosphoinositol-pentakisphosphate kinase 2	PPIP5K2	493	0.0651965	0.518043	0.994305	-0.128892	0.221209	0.128803	0.00159013	-0.111144	0.0265966	0.640113	-0.108376	-0.113913	-0.0320871	-0.14996	-0.0775342	0.0940403	0.319281	-0.00361177	-0.13427	-0.0431319	-0.111936
O43318	Mitogen-activated protein kinase kinase kinase 7	MAP3K7	389	-0.0109439	0.962299	0.998475	0.138442	0.190612	-0.188976	-0.16033	-0.0500718	0.0593814	0.670811	-0.0406317	-0.127213	-0.0595118	-0.0305447	-0.159192	0.0633667	0.283754	-0.0497003	-0.332596	-0.199567	-0.118816
O43318	Mitogen-activated protein kinase kinase kinase 7	MAP3K7	439	0.0904473	0.166317	0.994305	0.0535511	0.224166	0.127344	-0.0222165	0.0809647	0.0519702	0.650137	0.0208823	0.140831	0.101123	0.0608059	0.0627866	0.0170983	0.218271	0.0698001	0.105269	0.0557732	0.0393021
O43395	U4/U6 small nuclear ribonucleoprotein Prp3	PRPF3	619	0.102924	0.189289	0.994305	-0.00284394	0.418155	0.130606	0.0752431	0.0623076	0.810004	0.945802	-0.155399	0.069874	0.0547412	0.0909175	0.000356706	0.623255	0.776485	-0.251563	-0.0373986	0.0875852	0.038112
O43399	Tumor protein D54	TPD52L2	21	0.0018056	0.83829	0.998475	0.246912	-0.173027	0.0306645	-0.0270533	0.147439	0.326592	0.818511	0.128295	-0.133976	0.166584	0.189896	0.0877983	0.162488	0.405309	0.154765	0.0208314	0.00700319	0.261673
O43399	Tumor protein D54	TPD52L2	161	-0.248048	0.32683	0.994305	0.268001	-0.667583	-0.236325	-0.259771	-0.150127	0.2589	0.796109	0.0508149	-0.787551	-0.247044	-0.0532106	-0.303183	0.584273	0.74846	0.523901	-0.476429	-0.403046	-0.203319
O43399	Tumor protein D54	TPD52L2	12	-0.15598	0.655357	0.994305	0.363816	-0.405148	-0.343051	0.0310905	0.0485012	0.896989	0.971968	0.151157	-0.399292	-0.0541548	0.397152	0.0348082	0.703285	0.826216	0.421021	-0.200511	-0.217271	0.270127
O43399	Tumor protein D54	TPD52L2	166	-0.0348855	0.94129	0.998475	0.384923	-0.265298	0.15358	-0.223351	-0.385787	0.368983	0.831473	-0.534524	-0.398882	0.406076	-0.372692	-0.0190496	0.836363	0.906862	-0.0211075	-0.303388	-0.0169917	0.241322
O43399	Tumor protein D54	TPD52L2	96	0.0100784	0.880219	0.998475	0.342218	-0.277986	-0.0445975	0.0647542	-0.029563	0.693986	0.923149	-0.129825	-0.421348	0.0706991	0.235405	0.0209753	0.799659	0.887033	0.141986	-0.303029	-0.0997652	0.141716
O43426	Synaptojanin-1	SYNJ1	1565	0.10914	0.567668	0.994305	0.112129	0.106151	0.132469	-0.167889	-0.0941097	0.520004	0.875498	-0.0697202	-0.127629	0.136391	-0.118499	-0.078204	0.170391	0.41196	-0.000431522	-0.150424	-0.00598422	-0.169406
O43426	Synaptojanin-1	SYNJ1	1391	0.138653	0.0531996	0.994305	0.0758184	0.22086	0.201487	0.0465139	-0.0170581	0.904269	0.975369	-0.00860667	-0.0255095	0.154913	-0.153915	-0.0448539	0.513579	0.700776	-0.0675865	-0.125237	0.0840831	-0.0221213
O43426	Synaptojanin-1	SYNJ1	1220	0.108909	0.32174	0.994305	-0.0440452	0.357933	0.261863	-0.0671135	-0.109098	0.397425	0.837483	-0.256338	0.012192	0.115168	-0.230387	-0.212617	0.0752877	0.297785	-0.271155	-0.179442	0.0117282	-0.245791
O43432	Eukaryotic translation initiation factor 4 gamma 3	EIF4G3	1156	0.058046	0.310191	0.994305	-0.0421403	0.366208	0.101144	0.0149475	-0.0782449	0.414696	0.838884	-0.348358	0.0980496	0.0584244	-0.214914	-0.204475	0.0383617	0.260707	-0.501859	-0.177514	-0.205629	-0.203321
O43432	Eukaryotic translation initiation factor 4 gamma 3	EIF4G3	495	0.0531634	0.432831	0.994305	0.0323421	0.20516	0.0739847	-0.0908875	-0.0861829	0.183718	0.77698	-0.232915	-0.0530583	0.0269486	-0.119308	-0.165962	0.00327664	0.201159	-0.188597	-0.143327	-0.123518	-0.205736
O43432	Eukaryotic translation initiation factor 4 gamma 3	EIF4G3	232	0.104622	0.276039	0.994305	0.113363	0.18171	0.0958804	-0.0865331	-0.102389	0.33332	0.818511	-0.192032	-0.126117	0.104333	-0.0786613	-0.11883	0.0267091	0.238231	-0.269463	-0.115376	-0.11387	-0.122285
O43491	Band 4.1-like protein 2	EPB41L2	715	0.0507167	0.130348	0.994305	0.159573	0.0746734	0.02676	0.0130133	-0.0142243	0.497929	0.872392	-0.80741	-0.0456157	0.0171672	0.165802	-0.174034	0.184596	0.425331	-0.824194	-0.202224	-0.145844	-0.0413412
O43491	Band 4.1-like protein 2	EPB41L2	38	0.12496	0.0206093	0.994305	0.13545	0.11447	0.0706026	0.212545	0.0687237	0.596738	0.898214	-1.06201	0.0217118	0.115736	0.221004	-0.107552	0.314853	0.546611	-1.27916	-0.111752	0.0233235	-0.103353
O43491	Band 4.1-like protein 2	EPB41L2	39	0.150827	0.0111539	0.994305	0.107396	0.211578	0.108088	0.193565	0.122231	0.678889	0.917961	-0.972856	0.112977	0.131485	0.212879	-0.169196	0.243065	0.480259	-1.16698	-0.215991	-0.0264124	-0.122401
O43491	Band 4.1-like protein 2	EPB41L2	58	0.0964219	0.220209	0.994305	0.0389226	0.322677	0.153921	-0.0346483	-0.0494821	0.426561	0.846041	-0.895635	0.0293027	0.137429	-0.128267	-0.144527	0.242595	0.480225	-0.943236	-0.22684	-0.0166049	-0.0622137
O43491	Band 4.1-like protein 2	EPB41L2	598	0.137087	0.100651	0.994305	0.167468	0.463232	0.106706	0.0850049	-0.123848	0.387452	0.836967	-0.744662	0.197257	-0.12225	-0.125445	-0.311653	0.0620299	0.282124	-0.749882	-0.286837	-0.142809	-0.336468
O43491	Band 4.1-like protein 2	EPB41L2	87	0.188612	0.0727755	0.994305	0.20302	0.282898	0.174203	-0.0035139	-0.155541	0.416359	0.838884	-1.20441	-0.0497782	0.303299	-0.261303	-0.250651	0.204158	0.445138	-1.21023	-0.32362	-0.0158964	-0.177681
O43491	Band 4.1-like protein 2	EPB41L2	499	0.0402001	0.236171	0.994305	0.262095	0.0299002	0.00614919	0.0505	-0.0506809	0.309089	0.813671	-0.481986	-0.113356	0.0119945	0.0122439	-0.251741	0.0390746	0.262211	-0.466452	-0.289363	-0.103136	-0.214118
O43491	Band 4.1-like protein 2	EPB41L2	89	0.182909	0.0603256	0.994305	0.153604	0.346086	0.212214	0.0393786	-0.192101	0.338436	0.8199	-0.981878	0.0314752	0.179476	-0.415678	-0.240074	0.122489	0.353522	-0.893047	-0.245183	-0.122826	-0.234965
O43493	Trans-Golgi network integral membrane protein 2	TGOLN2	71	-0.145997	0.846723	0.998475	0.374531	-0.188952	-0.197137	-0.103041	-0.133859	0.378928	0.836967	-0.413978	-0.221126	-0.0465915	0.169504	-0.08657	0.523893	0.707279	-0.229426	-0.0277355	-0.145404	0.159858
O43493	Trans-Golgi network integral membrane protein 2	TGOLN2	298	-0.0552582	0.871653	0.998475	0.313942	-0.0605144	-0.132785	-0.0500019	-0.0910653	0.611085	0.905969	-0.115673	-0.121805	-0.0664574	0.15579	0.0257598	0.676088	0.812065	0.0566376	-0.00511793	-0.124747	0.196516
O43493	Trans-Golgi network integral membrane protein 2	TGOLN2	351	-0.121693	0.926454	0.998475	0.645236	0.0449558	-0.288341	-0.312383	-0.0933934	0.513034	0.874635	-0.461483	0.227694	-0.0468489	-0.139938	0.00284122	0.692798	0.820792	-0.434489	0.145432	-0.139749	0.179472
O43516	WAS/WASL-interacting protein family member 1	WIPF1	276	-0.108691	0.620911	0.994305	0.312741	-0.432406	-0.0759969	-0.141385	-0.0708234	0.236015	0.79592	-0.0752302	-0.41636	-0.0664166	0.00206377	-0.0939957	0.523066	0.706462	0.164478	-0.294517	-0.235034	0.0470431
O43516	WAS/WASL-interacting protein family member 1	WIPF1	203	-0.11354	0.907945	0.998475	0.336394	-0.169154	-0.154748	-0.0723319	0.147154	0.480192	0.864682	0.290716	-0.222242	0.0824361	0.211872	0.18746	0.193387	0.433337	0.515934	0.0881944	-0.0582717	0.286725
O43516	WAS/WASL-interacting protein family member 1	WIPF1	234	-0.159595	0.634196	0.994305	0.40205	-0.467088	-0.1169	-0.20229	0.0212613	0.527171	0.876597	0.0205368	-0.426023	0.0555209	0.0219858	-0.0808166	0.991746	0.994778	0.464029	-0.287755	-0.310703	0.126121
O43516	WAS/WASL-interacting protein family member 1	WIPF1	342	-0.188911	0.477465	0.994305	0.297595	-0.400199	-0.21858	-0.159241	-0.0756767	0.325319	0.818511	-0.0771705	-0.429976	-0.0741828	0.0768616	-0.121091	0.454933	0.653923	0.149988	-0.281886	-0.294039	0.0397035
O43516	WAS/WASL-interacting protein family member 1	WIPF1	214	-0.0188116	0.831786	0.998475	0.153227	-0.0679548	-0.0607903	0.0231671	0.150686	0.306207	0.811373	0.34227	-0.141754	0.100211	0.20116	0.109821	0.275412	0.511969	0.619816	-0.0245042	-0.026586	0.244147
O43516	WAS/WASL-interacting protein family member 1	WIPF1	142	-0.158205	0.728605	0.996122	0.38771	-0.303768	-0.150431	-0.165979	0.244871	0.27756	0.801422	0.935411	-0.182999	0.149454	0.340288	0.241301	0.265879	0.503532	1.39222	0.0124737	-0.0551719	0.470129
O43516	WAS/WASL-interacting protein family member 1	WIPF1	398	-0.0477738	0.899883	0.998475	0.207283	-0.153735	-0.0500403	-0.0455073	-0.0628202	0.493338	0.872392	-0.174104	-0.344893	0.0484637	0.133301	-0.00172638	0.817475	0.897607	0.0973059	-0.184531	-0.100759	0.113731
O43524	Forkhead box protein O3	FOXO3	294	-0.0419802	0.825352	0.998475	0.32039	-0.373449	-0.00848148	-0.075479	0.072205	0.76818	0.936702	0.3801	-0.335182	0.0672218	0.0771881	0.0957822	0.268935	0.505944	0.544865	-0.0406686	0.061028	0.130536
O43561	Linker for activation of T-cells family member 1	LAT	224	-0.158295	0.903333	0.998475	0.476546	-0.248459	-0.166244	-0.150347	0.0908029	0.528956	0.87743	0.466866	-0.236521	0.0430246	0.138581	0.0816954	0.420303	0.630672	0.733311	-0.0390138	-0.159465	0.202405
O43561	Linker for activation of T-cells family member 1	LAT	40	-0.116235	0.432138	0.994305	0.161587	-0.233036	-0.105726	-0.126744	-0.0209929	0.716561	0.929028	-0.0169795	-0.25566	-0.0250063	0.161245	0.0209327	0.738883	0.850184	0.280223	-0.163852	-0.121305	0.16317
O43561	Linker for activation of T-cells family member 1	LAT	84	0.0353297	0.579947	0.994305	0.36313	0.0473753	0.0232841	-0.16353	0.0996073	0.413867	0.838884	0.107275	-0.107739	0.101876	0.0973381	0.0519733	0.430621	0.636418	0.328802	-0.0618566	-0.0783274	0.165803
O43566	Regulator of G-protein signaling 14	RGS14	203	0.0638253	0.0915054	0.994305	0.0705236	0.160269	0.0571271	0.0138009	-0.0592218	0.333838	0.818511	-0.558895	0.0233869	-0.14183	0.0379184	-0.0882048	0.230459	0.469227	-0.71551	-0.0634735	-0.0695228	-0.106887
O43566	Regulator of G-protein signaling 14	RGS14	288	0.106889	0.0704136	0.994305	0.169041	0.10214	0.111638	0.00134302	0.0682806	0.875574	0.967528	-0.302888	0.0733237	0.0632374	0.101012	-0.0485685	0.391171	0.609348	-0.307646	0.0762551	-0.0861046	-0.0110324
O43572	A-kinase anchor protein 10, mitochondrial	AKAP10	281	0.104737	0.695789	0.994305	0.10126	0.199831	0.108214	-0.241862	-0.0297723	0.37853	0.836967	0.0449747	-0.011925	-0.0476196	-0.382756	-0.195221	0.13011	0.361323	0.0464645	-0.227213	-0.163229	-0.364205
O43572	A-kinase anchor protein 10, mitochondrial	AKAP10	187	0.0934738	0.351087	0.994305	0.0505603	0.179393	0.136387	-0.0973364	-0.113733	0.199311	0.782683	-0.0667219	-0.160744	0.054911	-0.181601	-0.174924	0.0181719	0.221501	-0.144556	-0.271936	-0.0957458	-0.205292
O43583	Density-regulated protein	DENR	73	-0.0583781	0.862689	0.998475	0.398421	-0.182638	-0.13274	0.0159834	0.108374	0.536217	0.88055	0.261706	-0.181428	-0.0449574	0.285658	0.0314905	0.612114	0.766468	0.363546	-0.11074	-0.15129	0.173721
O43586	Proline-serine-threonine phosphatase-interacting protein 1	PSTPIP1	298	0.0539328	0.147415	0.994305	0.0963693	0.120353	0.00258533	0.0114963	0.0406974	0.866715	0.965281	-0.215696	0.000492906	0.0809019	0.082945	-0.0901625	0.0557234	0.281249	-0.10283	-0.107855	-0.0774949	-0.00385255
O43586	Proline-serine-threonine phosphatase-interacting protein 1	PSTPIP1	312	-0.0074324	0.667601	0.994305	0.166651	0.0286906	-0.0435554	-0.36608	-0.424569	0.00363154	0.53792	-0.50075	-0.378213	-0.283791	-0.470926	-0.399178	0.00191606	0.201159	-0.433201	-0.349435	-0.365156	-0.526886
O43586	Proline-serine-threonine phosphatase-interacting protein 1	PSTPIP1	318	0.039146	0.134045	0.994305	0.0557407	0.112657	0.00382954	0.0225512	0.12134	0.877647	0.96817	-0.562107	0.0611161	0.198877	0.181564	0.0459127	0.669682	0.809331	-0.470252	0.0464416	0.0453839	0.121226
O43586	Proline-serine-threonine phosphatase-interacting protein 1	PSTPIP1	132	0.111705	0.474782	0.994305	0.304877	0.136713	-0.191969	0.086697	-0.133484	0.207493	0.782683	-0.593178	-0.0939937	-0.172974	0.0112797	-0.21217	0.0713962	0.293579	-0.621416	-0.147184	-0.221918	-0.202422
O43586	Proline-serine-threonine phosphatase-interacting protein 1	PSTPIP1	330	0.0476904	0.526306	0.994305	0.0527313	0.0622352	0.0426495	-0.0695762	-0.0851191	0.119493	0.74	-0.158077	-0.139048	-0.0311902	-0.00386041	-0.0709431	0.163782	0.40542	-0.0949315	-0.0902953	-0.0515909	0.0279928
O43597	Protein sprouty homolog 2	SPRY2	139	-0.0260411	0.52722	0.994305	0.0864778	-0.0125417	-0.0395405	-0.210621	-0.102495	0.0715635	0.673583	-0.0868461	-0.118144	-0.013097	-0.195565	-0.146405	0.213504	0.455297	0.0620294	-0.2431	-0.0497107	-0.256026
O43598	2'-deoxynucleoside 5'-phosphate N-hydrolase 1	DNPH1	128	-0.0889204	0.831198	0.998475	0.248867	-0.120888	-0.156967	-0.0569529	0.0554866	0.532451	0.879035	0.410599	-0.16981	-0.0307816	0.141755	0.0415128	0.429348	0.636083	0.605421	-0.0968509	-0.0685769	0.151603
O43598	2'-deoxynucleoside 5'-phosphate N-hydrolase 1	DNPH1	169	-0.0150307	0.678404	0.994305	0.216382	-0.046865	0.0168035	-0.0677496	0.104645	0.469861	0.864169	0.139724	-0.136997	0.0876107	0.121678	0.0247594	0.468446	0.663223	0.317469	-0.076743	-0.0269192	0.0764381
O43665	Regulator of G-protein signaling 10	RGS10	10	-0.0737846	0.756679	0.998475	0.288085	-0.30964	-0.116337	-0.0312327	-0.119536	0.154657	0.766815	-0.183149	-0.259857	-0.0559239	0.0215407	-0.0526552	0.674295	0.81181	0.202702	-0.164812	-0.309037	0.059502
O43665	Regulator of G-protein signaling 10	RGS10	16	0.0113865	0.663626	0.994305	0.441231	0.153324	-0.186159	-0.130551	-0.0200342	0.91433	0.97891	-0.159938	0.16091	-0.146536	0.106468	-0.00458017	0.826121	0.901166	0.0156667	0.380665	-0.246926	-0.024827
O43719	HIV Tat-specific factor 1	HTATSF1	498	0.13151	0.46849	0.994305	0.488707	0.280336	-0.0173159	-0.227505	-0.0880454	0.996997	0.998496	-0.0742516	0.300703	-0.122968	-0.101839	-0.0804508	0.365023	0.590659	-0.0869149	0.096247	-0.181653	-0.0739867
O43719	HIV Tat-specific factor 1	HTATSF1	403	-0.00285532	0.695273	0.994305	0.549323	0.000265935	-0.00597658	-0.251532	0.034974	0.593163	0.897352	0.320472	0.102644	-0.0326961	-0.149788	-0.0749588	0.829457	0.903141	0.567971	0.0415504	-0.191468	-0.243828
O43719	HIV Tat-specific factor 1	HTATSF1	387	-0.0160722	0.723115	0.994305	0.396199	0.0619959	-0.0941403	-0.168855	0.173225	0.0690911	0.673583	0.326539	0.245037	0.0450319	0.101414	-0.0116474	0.752494	0.859342	0.0726672	-0.0502844	-0.103728	0.0269895
O43719	HIV Tat-specific factor 1	HTATSF1	642	0.0218091	0.431468	0.994305	0.242661	0.0550617	-0.0505486	-0.0114436	0.0275661	0.764616	0.936702	-0.079881	-0.124904	0.166764	0.135013	-0.0220713	0.870089	0.926582	-0.247216	-0.148481	0.214818	0.104338
O43741	5'-AMP-activated protein kinase subunit beta-2	PRKAB2	183	0.00451304	0.485814	0.994305	0.154758	0.0149499	-0.00592384	-0.031625	0.0108421	0.691806	0.923047	-0.0529607	-0.0862722	0.0746449	0.166716	-0.0308379	0.501971	0.690808	0.0588037	-0.137021	-0.0860553	0.0243794
O43741	5'-AMP-activated protein kinase subunit beta-2	PRKAB2	39	0.107088	0.403107	0.994305	0.197953	0.0162231	0.200527	-0.116168	-0.0230935	0.925595	0.982351	-0.0721959	-0.158695	0.175771	0.026009	0.0177359	0.625547	0.777673	-0.0148551	-0.102745	0.0503269	0.210757
O43760	Synaptogyrin-2	SYNGR2	3	0.0335106	0.317318	0.994305	-0.0174812	0.321057	0.0510409	0.0159803	0.0192931	0.648224	0.913836	-0.0911255	-0.0135348	0.0521209	0.159937	-0.0294523	0.225871	0.464934	-0.0402224	-0.0788702	-0.0186823	0.0164566
O43765	Small glutamine-rich tetratricopeptide repeat-containing protein alpha	SGTA	305	-0.0316088	0.832879	0.998475	0.357132	0.110743	-0.175879	-0.17396	-0.24833	0.229639	0.79592	-0.333195	-0.186799	-0.309861	0.154013	-0.0894862	0.4193	0.630154	0.034163	0.147941	-0.529758	-0.213135
O43765	Small glutamine-rich tetratricopeptide repeat-containing protein alpha	SGTA	81	-0.0100577	0.679919	0.994305	0.237891	0.033247	-0.0853852	-0.0533625	0.0103413	0.932743	0.982351	-0.213731	-0.0147768	0.0354594	0.164269	-0.0297762	0.8045	0.889824	-0.0732485	0.0136961	-0.120734	0.122495
O43768	Alpha-endosulfine	ENSA	108	0.00479796	0.988162	0.998475	0.359798	-0.359448	-0.112191	0.121786	0.457649	0.0515795	0.650137	0.467844	0.0215704	0.447455	0.538449	0.349688	0.0168416	0.218271	0.511065	0.226984	0.236819	0.462557
O43768	Alpha-endosulfine	ENSA	109	0.00989911	0.793552	0.998475	0.562668	-0.331172	-0.28053	0.300328	0.630471	0.0344575	0.642875	0.86332	0.354827	0.397622	1.1184	0.805144	0.0296636	0.242781	0.960641	0.649648	0.213151	0.976747
O43768	Alpha-endosulfine;cAMP-regulated phosphoprotein 19	ENSA;ARPP19	67;62	-0.196447	0.540201	0.994305	0.380567	-0.500837	-0.262559	-0.130335	-0.016926	0.383692	0.836967	-0.0462882	-0.524301	0.0241098	0.0124363	-0.0582562	0.961796	0.978499	0.369239	-0.211118	-0.283941	0.0946057
O43768	Alpha-endosulfine;cAMP-regulated phosphoprotein 19	ENSA;ARPP19	70;65	-0.107419	0.701604	0.994305	0.358052	-0.410954	-0.1047	-0.110138	-0.0284204	0.39566	0.837483	-0.0211397	-0.361735	0.0536433	-0.035701	-0.0310154	0.840329	0.90974	0.389838	-0.0958917	-0.213182	0.0338609
O43776	Asparagine--tRNA ligase, cytoplasmic	NARS	61	0.132979	0.338576	0.994305	-0.136626	0.338909	0.214806	0.0511513	-0.151325	0.096158	0.710234	-0.252265	-0.0696671	-0.0134887	-0.232982	-0.340366	0.0272121	0.238741	-0.379758	-0.300975	-0.13267	-0.532378
O43815	Striatin	STRN	245	0.0588571	0.620321	0.994305	-0.0339595	0.237035	0.151674	-0.158125	-0.108038	0.167272	0.768957	-0.178478	-0.0375978	0.0167612	-0.255724	-0.141187	0.0232827	0.232022	-0.142905	-0.139468	-0.11618	-0.292072
O43847	Nardilysin	NRD1	94	0.105981	0.313779	0.994305	0.0393992	0.246831	0.172563	-0.0948523	0.170415	0.0808976	0.685004	0.169429	0.22633	0.1714	-0.0166415	0.00936365	0.493719	0.683593	0.163768	-0.0382573	0.0452577	-0.0265303
O43852	Calumenin	CALU	47	-0.118214	0.807236	0.998475	0.462961	-0.425535	-0.169427	-0.0670006	0.147694	0.649142	0.913836	0.21403	-0.280218	0.163125	0.132263	0.0601874	0.301475	0.536052	0.568477	-0.00837841	-0.00791347	0.128288
O43896	Kinesin-like protein KIF1C	KIF1C	1033	0.166534	0.0935752	0.994305	0.163797	0.227045	0.16927	-0.025853	0.085614	0.231205	0.79592	0.0272208	0.164224	0.144007	-0.0422804	-0.0253367	0.817042	0.897587	-0.073038	-0.00526617	0.0881604	-0.0454072
O43914	TYRO protein tyrosine kinase-binding protein	TYROBP	89	-0.0435318	0.945962	0.998475	0.286389	-0.170512	-0.0319354	-0.0551283	0.0576856	0.59825	0.899554	0.0622026	-0.17146	0.0531685	0.266082	0.0878275	0.314602	0.546611	0.204081	-0.0587882	-0.00816339	0.183818
O60271	C-Jun-amino-terminal kinase-interacting protein 4	SPAG9	203	0.034314	0.273048	0.994305	0.224374	0.0333172	0.0353109	-0.0118423	-0.340358	0.082638	0.685004	0.0366647	-0.381027	-0.299688	-0.403344	-0.212903	0.418856	0.630029	0.251303	-0.261827	-0.297916	-0.163979
O60271	C-Jun-amino-terminal kinase-interacting protein 4	SPAG9	332	0.225785	0.0988349	0.994305	0.0875605	0.470988	0.36401	0.0520735	0.122042	0.178525	0.77698	0.156837	0.0872466	0.289433	-0.0452391	-0.184521	0.636059	0.785292	-0.200711	-0.199264	0.308025	-0.169777
O60271	C-Jun-amino-terminal kinase-interacting protein 4	SPAG9	733	0.248327	0.158193	0.994305	-0.0536792	0.454486	0.391963	0.104691	0.311054	0.0361914	0.650137	0.151715	0.336256	0.605391	0.285851	0.121217	0.129999	0.361323	0.0489728	0.0368983	0.375131	0.193462
O60271	C-Jun-amino-terminal kinase-interacting protein 4	SPAG9	1188	0.0894787	0.186342	0.994305	0.0548879	0.458128	0.124069	0.0355526	-0.131751	0.0873298	0.694076	-0.108555	-0.154947	0.013459	-0.179191	-0.122372	0.0619197	0.282124	-0.100996	-0.293352	-0.0580446	-0.143748
O60271	C-Jun-amino-terminal kinase-interacting protein 4	SPAG9	251	0.14131	0.256921	0.994305	0.150368	0.53219	0.132252	-0.0917396	0.0331923	0.614389	0.907268	0.0843977	0.293625	-0.0180132	-0.15016	-0.165225	0.0519363	0.273144	-0.228035	-0.102414	-0.039792	-0.238472
O60271	C-Jun-amino-terminal kinase-interacting protein 4	SPAG9	217	0.0449171	0.553759	0.994305	-0.0872976	0.158262	0.193378	-0.0684279	0.17582	0.0607853	0.670811	0.133714	0.0993512	0.435555	0.217925	0.0631364	0.226108	0.465201	0.349886	0.0515546	0.000488437	0.0747183
O60271	C-Jun-amino-terminal kinase-interacting protein 4	SPAG9	226	0.0925749	0.521338	0.994305	-0.148286	0.282298	0.319173	-0.0971479	0.0698964	0.352088	0.822537	-0.0770456	0.143397	0.398103	-0.00360453	-0.0371242	0.860153	0.920551	-0.00283146	-0.192503	0.203167	-0.0714169
O60271	C-Jun-amino-terminal kinase-interacting protein 4	SPAG9	595	0.0621739	0.760404	0.998475	0.0709458	0.10321	0.053402	-0.150669	-0.151319	0.234806	0.79592	0.098513	-0.199437	-0.103202	-0.313116	-0.212999	0.176767	0.416687	0.102454	-0.212679	-0.21332	-0.290196
O60271	C-Jun-amino-terminal kinase-interacting protein 4	SPAG9	586	0.0704454	0.325686	0.994305	-0.0107632	0.271274	0.151654	-0.0576156	-0.132897	0.0977681	0.710234	-0.0978183	-0.167975	0.00485946	-0.245967	-0.127743	0.0940488	0.319281	-0.0378206	-0.294364	-0.0577496	-0.197737
O60296	Trafficking kinesin-binding protein 2	TRAK2	889	-0.0104443	0.583686	0.994305	-0.0388947	0.082111	0.0180062	-0.220822	-0.0169929	0.708089	0.928356	0.0926615	-0.139618	0.0142017	-0.0481875	-0.0660548	0.544967	0.721574	0.125185	-0.162173	-0.0289564	-0.103153
O60307	Microtubule-associated serine/threonine-protein kinase 3	MAST3	774	-0.0631045	0.643306	0.994305	-0.168995	0.0265692	0.141979	-0.152778	-0.053681	0.865863	0.964667	-0.0297274	-0.0776346	0.176205	-0.116795	-0.041756	0.602135	0.760587	-0.069385	-0.0946604	0.0854324	-0.014127
O60331	Phosphatidylinositol 4-phosphate 5-kinase type-1 gamma	PIP5K1C	476	-0.00782683	0.712112	0.994305	-0.0286349	0.201036	0.0129813	-0.0848139	-0.224026	0.0105943	0.549534	-0.296316	-0.258555	-0.189497	-0.124659	-0.38155	0.046057	0.265908	-0.347803	-0.415296	-0.0370897	-0.465072
O60333	Kinesin-like protein KIF1B	KIF1B	1658	-0.0489289	0.426864	0.994305	0.0733067	-0.0212326	-0.0766252	-0.143781	0.00691673	0.893939	0.97133	0.00246781	-0.0953753	0.0624301	0.0113656	0.0725775	0.26371	0.501956	0.0658703	0.126686	-0.0570285	0.0792848
O60333	Kinesin-like protein KIF1B	KIF1B	1454	0.0713598	0.65341	0.994305	0.0552037	0.211201	0.0875158	-0.187903	-0.056193	0.182265	0.77698	-0.0438598	-0.0685262	-0.00639367	-0.24179	-0.166456	0.020049	0.230431	-0.0952299	-0.213375	-0.119536	-0.253001
O60333	Kinesin-like protein KIF1B	KIF1B	1057	0.0865716	0.452636	0.994305	-0.0532296	0.299627	0.226373	-0.118949	-0.210796	0.0915815	0.698941	-0.310585	-0.111006	-0.0339404	-0.425281	-0.311466	0.0197683	0.230431	-0.334727	-0.288206	-0.119846	-0.425072
O60343	TBC1 domain family member 4	TBC1D4	666	0.107392	0.297464	0.994305	-0.0492609	0.443467	0.259675	-0.0448912	0.0586049	0.883197	0.9684	0.064651	0.0525588	0.119738	-0.29789	-0.126242	0.103072	0.33302	-0.0342213	-0.198963	-0.0535202	-0.302715
O60343	TBC1 domain family member 4	TBC1D4	588	0.0566541	0.724577	0.995245	0.00179209	0.223597	0.111516	-0.197897	-0.127402	0.148664	0.761772	-0.0216805	-0.123171	-0.131633	-0.459448	-0.27315	0.0120026	0.201773	-0.134678	-0.303719	-0.24258	-0.354624
P22392	Putative nucleoside diphosphate kinase;Nucleoside diphosphate kinase B	NME2P1;NME2	105;120	0.109239	0.526083	0.994305	0.218243	0.131851	0.0866284	-0.18661	-0.00488516	0.965242	0.991134	0.0816683	-0.176292	0.171071	-0.0914386	-0.0418241	0.78109	0.875009	0.107701	-0.0737374	-0.0336454	-0.0500028
O60443	Non-syndromic hearing impairment protein 5	DFNA5	252	0.144304	0.0959337	0.994305	0.183303	0.303985	0.105305	0.00797147	-0.245951	0.197056	0.782181	0.131933	-0.333339	-0.209044	-0.282858	-0.238107	0.285366	0.521526	0.19172	-0.312215	-0.229934	-0.246281
O60449	Lymphocyte antigen 75	LY75	1703	0.0309309	0.39755	0.994305	-0.0555752	0.53256	0.0970408	-0.035179	0.0460877	0.51513	0.87481	-0.833192	0.0834988	0.0731072	0.0190682	-0.112964	0.249918	0.486544	-0.919115	-0.0454477	-0.0540737	-0.171855
O60486	Plexin-C1	PLXNC1	978	0.111261	0.166014	0.994305	0.0104509	0.353556	0.194537	0.0279856	0.541537	0.00281509	0.53792	0.69767	0.598502	0.484572	0.424566	0.35833	0.0109016	0.201773	0.457742	0.324053	0.392607	0.178911
O60504	Vinexin	SORBS3	545	0.152714	0.0561316	0.994305	0.170727	0.328931	0.134701	0.057871	0.070841	0.674929	0.917607	-0.143266	0.107879	0.0617	0.079982	-0.00126434	0.590241	0.752951	-0.162841	0.01477	-0.0172986	0.0522629
O60504	Vinexin	SORBS3	104	0.139839	0.0645523	0.994305	0.167396	0.289325	0.112283	0.0376911	0.211648	0.0830252	0.685314	-0.0205057	0.194818	0.228478	0.291674	0.120351	0.074171	0.295525	0.019678	0.0801611	0.225334	0.160542
O60504	Vinexin	SORBS3	530	0.0424647	0.317944	0.994305	0.0653435	0.18967	0.0195858	-0.0409832	-0.00695598	0.787219	0.9383	-0.127195	-0.00838777	-0.00552419	0.0888868	-0.0460607	0.0909531	0.317202	-0.0118194	-0.0990976	-0.0707231	-0.0213983
O60547	GDP-mannose 4,6 dehydratase	GMDS	14	0.0818454	0.287573	0.994305	0.108682	0.196809	0.0550089	-0.0712344	-0.0663826	0.0982689	0.710234	-0.179404	-0.0381886	-0.0945765	-0.0233163	-0.206326	0.0209005	0.230431	-0.36504	-0.256645	-0.143525	-0.156007
O60565	Gremlin-1	GREM1	76	0.0780636	0.588648	0.994305	0.168208	0.186422	-0.0120806	-0.149897	-0.028849	0.65546	0.913836	0.0679687	-0.0758384	0.00486055	-0.0625586	-0.0303987	0.864704	0.924065	0.137567	-0.0412144	-0.116343	-0.0195829
O60658	High affinity cAMP-specific and IBMX-insensitive 3',5'-cyclic phosphodiesterase 8A	PDE8A	457	0.077966	0.929295	0.998475	0.00988666	0.26383	0.146045	-0.366971	0.0215654	0.765539	0.936702	0.00931811	0.0338128	0.157033	-0.339245	-0.122542	0.107985	0.3375	-0.0711713	-0.173913	-0.0212891	-0.30732
O60664	Perilipin-3	PLIN3	130	-0.135774	0.577943	0.994305	0.261461	-0.284028	-0.176718	-0.0948306	-0.065469	0.315564	0.816699	-0.0492545	-0.352148	-0.0816835	0.0612341	-0.0600679	0.767064	0.86799	0.193002	-0.197968	-0.186403	0.0662668
O60711	Leupaxin	LPXN	188	0.0401001	0.397993	0.994305	0.303298	0.0618371	-0.0697005	0.0183631	0.0915415	0.259073	0.796109	0.283547	-0.055881	0.0302465	0.152837	0.0742884	0.210648	0.453144	0.342763	0.0136198	0.00685091	0.134957
O60711	Leupaxin	LPXN	19	-0.0838601	0.867927	0.998475	0.221194	-0.0813582	-0.11047	-0.0863621	0.0809192	0.3816	0.836967	0.283873	-0.0948337	-0.00945901	0.171297	0.0705062	0.381119	0.600563	0.505783	-0.0127334	-0.0991236	0.153746
O60716	Catenin delta-1	CTNND1	252	0.10101	0.269657	0.994305	0.10088	0.244039	0.10114	-0.0834564	-0.0705131	0.422966	0.843403	-0.313259	-0.0250356	0.119163	-0.115991	-0.102681	0.0919482	0.318367	-0.331612	-0.122167	-0.0651401	-0.0831949
O60716	Catenin delta-1	CTNND1	349	0.0341504	0.897797	0.998475	0.0112438	0.101741	0.057057	-0.208478	-0.107801	0.272371	0.801399	-0.135312	-0.0923417	0.0810022	-0.123261	-0.159133	0.00975823	0.201525	-0.16129	-0.210634	-0.084314	-0.156976
O60716	Catenin delta-1	CTNND1	352	0.125332	0.0511293	0.994305	0.134693	0.275301	0.115972	0.0571408	0.0588766	0.7385	0.934413	-0.639113	0.076818	0.237046	0.0409351	-0.0900297	0.334744	0.564856	-0.353954	-0.128771	-0.0512888	0.100082
O60716	Catenin delta-1	CTNND1	230	-0.000865957	0.76914	0.998475	-0.0724616	0.236296	0.0707297	-0.129581	-0.00452777	0.478967	0.864682	-0.450131	0.0191449	0.0731202	-0.0282004	-0.0162961	0.377337	0.598521	-0.252751	0.0222555	0.00589286	-0.0384851
O60716	Catenin delta-1	CTNND1	268	0.0302444	0.769467	0.998475	0.0344301	0.0260587	0.140835	-0.129824	-0.138732	0.122699	0.742532	-0.394141	-0.162623	-0.0142855	-0.114841	-0.219233	0.0507333	0.271734	-0.423119	-0.312038	-0.104567	-0.126427
O60716	Catenin delta-1	CTNND1	269	0.0164975	0.561574	0.994305	0.0174011	0.0155938	0.209489	-0.0830959	-0.0926197	0.409135	0.838884	-0.584424	-0.27351	0.127704	0.0882704	-0.0738747	0.363617	0.589226	-0.612397	-0.198167	0.0504177	0.0773229
O60716	Catenin delta-1	CTNND1	916	0.117705	0.165683	0.994305	-0.0395166	0.241025	0.0764618	0.158949	0.214748	0.974306	0.994748	-0.767346	0.26973	0.159766	0.302237	0.0221023	0.683247	0.816826	-0.597913	0.0830762	-0.0388716	0.228514
O60716	Catenin delta-1	CTNND1	201	0.0920227	0.0311085	0.994305	0.110848	0.178144	0.0731971	0.0553571	0.100063	0.326095	0.818511	-0.0930982	0.112009	0.088118	0.139599	0.0711162	0.437729	0.641717	-0.085747	0.0856809	0.0565516	0.0925888
O60716	Catenin delta-1	CTNND1	177	-0.103863	0.557929	0.994305	0.19356	-0.217129	-0.109478	-0.0982478	0.0178212	0.950585	0.987421	-0.0748685	-0.00938285	0.0450253	0.0469613	0.142145	0.0941044	0.319281	0.125163	0.204738	-0.0196116	0.159127
O60749	Sorting nexin-2	SNX2	185	0.0616913	0.220623	0.994305	0.107793	0.186201	0.0155892	-0.0212632	-0.0428988	0.0154855	0.595744	-0.0759246	-0.0499437	-0.0332732	-0.035854	-0.0540356	0.0172012	0.218271	-0.0425034	-0.100822	-0.0492692	-0.058802
O60759	Cytohesin-interacting protein	CYTIP	66	0.0750344	0.260245	0.994305	0.0926272	0.193936	0.0574415	-0.0571835	0.00518911	0.415734	0.838884	0.00666225	-0.014149	0.109784	0.00371597	0.00243097	0.984486	0.991392	0.0650383	-0.0675578	0.0171475	-0.0122856
O60762	Dolichol-phosphate mannosyltransferase subunit 1	DPM1	7	0.143579	0.335419	0.994305	0.195296	0.267757	0.0918613	-0.143861	0.0148809	0.67433	0.917607	-0.0134957	0.161915	0.0432576	-0.0924108	-0.0245844	0.837955	0.908134	0.0562437	0.233666	-0.111699	-0.105412
O60762	Dolichol-phosphate mannosyltransferase subunit 1	DPM1	9	0.0891038	0.625881	0.994305	0.133513	0.144027	0.0446946	-0.16637	-0.0182809	0.822905	0.950084	-0.0348126	0.11639	-0.00174931	-0.129357	-0.0345272	0.515654	0.701926	0.0592694	-0.00631001	-0.0627445	-0.0849366
O60763	General vesicular transport factor p115	USO1	942	0.0942334	0.258381	0.994305	-0.0410589	0.394538	0.172115	0.016352	0.0201355	0.464187	0.862885	-0.0434219	0.0581419	0.145256	-0.0178708	-0.11316	0.310244	0.541646	-0.243287	-0.105207	0.110876	-0.121112
O60784	Target of Myb protein 1	TOM1	462	0.06157	0.530332	0.994305	0.228907	0.0734807	0.0496592	-0.138799	0.0163152	0.914395	0.97891	0.0122497	-0.115979	0.0203806	0.065163	-0.116229	0.33775	0.567279	0.111394	-0.14924	-0.171899	-0.0832187
O60784	Target of Myb protein 1	TOM1	355	0.0389629	0.288565	0.994305	0.0280596	0.132603	0.0498662	-0.0336798	-0.0248641	0.593724	0.897352	-0.366336	-0.127832	0.142684	0.0781037	-0.0669869	0.389868	0.609027	-0.344465	-0.137706	0.00373211	0.0947528
O60784	Target of Myb protein 1	TOM1	376	-0.152781	0.16914	0.994305	0.0528351	-0.233605	-0.083357	-0.222205	-0.274173	0.0609412	0.670811	-0.397557	-0.383325	-0.165022	-0.0503302	-0.247144	0.00991323	0.201525	-0.156451	-0.342506	-0.293185	-0.201103
O60825	6-phosphofructo-2-kinase/fructose-2,6-bisphosphatase 2;6-phosphofructo-2-kinase;Fructose-2,6-bisphosphatase	PFKFB2	493	0.170556	0.114568	0.994305	0.0830687	0.579663	0.226206	0.114906	-0.00438539	0.715313	0.929028	-0.0405389	0.0317681	0.0578965	-0.109706	-0.0934052	0.521498	0.705524	-0.103986	-0.0828247	0.150819	-0.164186
O60825	6-phosphofructo-2-kinase/fructose-2,6-bisphosphatase 2;6-phosphofructo-2-kinase;Fructose-2,6-bisphosphatase	PFKFB2	466	0.116345	0.163748	0.994305	0.194922	0.171259	0.0614316	-0.0361838	0.157109	0.0335003	0.642875	0.164767	0.0352681	0.213322	0.149451	0.108087	0.056911	0.281249	0.128813	0.00784246	0.0873606	0.143977
O60832	H/ACA ribonucleoprotein complex subunit 4	DKC1	494	0.128132	0.369945	0.994305	0.0422169	0.261764	0.214047	-0.136739	-0.0618278	0.205176	0.782683	-0.117302	-0.00635399	-0.00295801	-0.25048	-0.106926	0.0533983	0.276561	-0.0768673	-0.148728	-0.0160713	-0.136985
O60832	H/ACA ribonucleoprotein complex subunit 4	DKC1	513	0.0819254	0.440379	0.994305	0.0513109	0.268278	0.11254	-0.135732	-0.0773587	0.168372	0.770742	-0.0458613	-0.108856	0.0144013	-0.216687	-0.138144	0.00511786	0.201159	-0.097439	-0.161325	-0.114962	-0.17574
O60841	Eukaryotic translation initiation factor 5B	EIF5B	113	0.063566	0.29188	0.994305	0.0605775	0.195072	0.0665546	-0.0582131	-0.0306691	0.153463	0.766815	-0.0423145	-0.0221654	0.0109082	-0.0391728	-0.0853701	0.0145145	0.210666	-0.0486017	-0.111549	-0.109223	-0.0615171
O60841	Eukaryotic translation initiation factor 5B	EIF5B	164	0.0728534	0.43692	0.994305	0.0464056	0.140326	0.0993013	-0.099033	-0.0878392	0.170901	0.773338	-0.115813	-0.0598658	0.0348245	-0.157818	-0.205034	0.0312776	0.248715	-0.224923	-0.193586	-0.0381077	-0.216483
O60841	Eukaryotic translation initiation factor 5B	EIF5B	214	0.0746083	0.391399	0.994305	0.0536793	0.169898	0.0955373	-0.0956269	-0.0939731	0.193123	0.78023	-0.115254	-0.0726926	0.0483768	-0.139898	-0.113412	0.0167489	0.218271	-0.0859765	-0.190221	-0.0813967	-0.140848
O60861	Growth arrest-specific protein 7	GAS7	152	0.104004	0.467829	0.994305	0.0953299	0.168767	0.112678	-0.145815	-0.0642712	0.6518	0.913836	-0.0718375	-0.0567049	0.116675	-0.0820391	-0.159324	0.025614	0.234273	-0.172975	-0.151587	-0.0373347	-0.16706
O60861	Growth arrest-specific protein 7	GAS7	117	0.053664	0.603783	0.994305	0.0653033	0.199719	0.0420247	-0.143699	-0.0572658	0.158677	0.766815	-0.0589082	0.021869	-0.108704	-0.0556235	-0.0596248	0.169116	0.41025	0.0243156	-0.0423987	-0.0768508	-0.0971816
O60885	Bromodomain-containing protein 4	BRD4	1117	-0.114561	0.554654	0.994305	0.289739	-0.112547	-0.475045	-0.116575	-0.0866455	0.479556	0.864682	0.0093024	-0.265137	-0.182593	0.14173	0.00376507	0.675867	0.812065	0.324253	-0.108869	-0.133464	0.116399
O60885	Bromodomain-containing protein 4	BRD4	470	0.038567	0.535796	0.994305	0.320904	-0.00601146	0.0831455	-0.1316	0.0778092	0.523606	0.875498	0.119581	-0.119663	0.0649623	0.0906561	0.0630581	0.233138	0.471827	0.271116	0.0136076	-0.0136384	0.112508
O60934	Nibrin	NBN	432	0.045005	0.968433	0.998475	0.0563588	0.212949	-0.285018	0.0336513	-0.180361	0.0849894	0.691236	0.00763625	-0.197463	-0.305407	-0.16326	-0.286446	0.102729	0.33278	0.00437569	-0.503653	-0.407398	-0.165494
O75022	Leukocyte immunoglobulin-like receptor subfamily B member 3	LILRB3	530	0.112767	0.160527	0.994305	0.105163	0.154765	0.120371	-0.0476374	0.0799409	0.100253	0.713922	0.303601	0.0781812	0.0817007	0.0702846	-0.0303522	0.58574	0.749685	0.33998	-0.0492789	-0.0152285	-0.0454759
O75022	Leukocyte immunoglobulin-like receptor subfamily B member 3	LILRB3	557	0.0723899	0.497154	0.994305	0.304974	0.049277	0.0955028	-0.157426	0.0868547	0.517071	0.875287	0.23005	-0.129107	0.227766	-0.0540564	-0.069545	0.949463	0.970736	0.30107	-0.118598	-0.0204915	-0.134118
O75022	Leukocyte immunoglobulin-like receptor subfamily B member 3	LILRB3	600	0.0468781	0.296924	0.994305	0.17336	0.0148527	0.0789035	-0.0379946	0.0918714	0.481181	0.864682	0.17953	-0.142045	0.0897747	0.0939681	6.63667e-06	0.726553	0.842817	0.298559	-0.153155	-0.0106512	0.0106645
O75022	Leukocyte immunoglobulin-like receptor subfamily B member 3	LILRB3	502	0.107778	0.196681	0.994305	0.0950251	0.125839	0.120532	-0.0563909	0.112391	0.201289	0.782683	0.19106	-0.0485309	0.174129	0.050654	0.00552495	0.651893	0.796901	0.242964	-0.105683	0.0322957	-0.0212458
O75022	Leukocyte immunoglobulin-like receptor subfamily B member 3	LILRB3	503	0.115466	0.099205	0.994305	0.149887	0.124154	0.106777	-0.0211471	0.0810328	0.247534	0.79592	0.276392	-0.040001	0.1386	0.0234659	-0.0198285	0.60957	0.765051	0.341612	-0.0816209	-0.000908091	-0.0387489
O75022	Leukocyte immunoglobulin-like receptor subfamily B member 3	LILRB3	594	-0.0561441	0.59752	0.994305	0.115268	-0.103568	-0.00872058	-0.135605	0.0390859	0.69898	0.924821	0.0676087	-0.106815	0.108261	0.0105631	0.00657992	0.648098	0.794544	0.206108	0.0165228	-0.0923895	-0.00336293
O75030	Microphthalmia-associated transcription factor	MITF	409	-0.049367	0.594749	0.994305	0.0169627	0.136652	-0.224192	-0.115697	0.087213	0.93363	0.982351	0.233656	-0.0592304	-0.384571	0.26496	0.0485886	0.988465	0.992924	0.266221	0.00266036	-0.37186	0.0945168
O75030	Microphthalmia-associated transcription factor	MITF	414	-0.00794565	0.787834	0.998475	0.110448	-0.0529178	-0.02096	0.00506872	-0.0442107	0.272485	0.801399	-0.0976827	-0.226642	0.0123369	0.00926119	-0.0531374	0.0718315	0.293668	-0.0358855	-0.133254	-0.0703893	-0.0257242
O75037	Kinesin-like protein KIF21B	KIF21B	1167	0.00173212	0.46445	0.994305	0.0353746	0.294521	-0.0366342	-0.0319104	-0.0620849	0.170218	0.771048	-0.0291547	-0.0906427	-0.0335271	-0.293237	-0.166172	0.0428109	0.264343	-0.327047	-0.199174	-0.0747931	-0.13317
O75044	SLIT-ROBO Rho GTPase-activating protein 2;SLIT-ROBO Rho GTPase-activating protein 2B	SRGAP2;SRGAP2B	206;206	0.226102	0.434019	0.994305	0.371393	0.301453	0.150752	-0.289252	-0.0211102	0.95552	0.988068	-0.0432658	0.120232	0.00104534	-0.0678998	0.0173428	0.689016	0.819387	0.0480787	0.0269839	0.00770167	-0.171982
O75052	Carboxyl-terminal PDZ ligand of neuronal nitric oxide synthase protein	NOS1AP	266	0.0571949	0.351306	0.994305	0.280803	-0.00684842	0.121238	-0.0605777	0.0419638	0.990908	0.996559	0.047678	-0.21198	0.124439	0.0362495	0.0804316	0.788521	0.880536	0.190817	-0.239621	0.0258028	0.13506
O75064	DENN domain-containing protein 4B	DENND4B	736	0.129953	0.316014	0.994305	0.0955708	0.484856	0.164336	-0.132448	-0.146741	0.232052	0.79592	-0.212601	0.0877988	-0.0808817	-0.324066	-0.234846	0.0271406	0.238741	-0.290251	-0.179441	-0.148761	-0.436721
O75064	DENN domain-containing protein 4B	DENND4B	947	0.175273	0.22766	0.994305	0.181734	0.243894	0.168811	-0.113231	0.014444	0.674231	0.917607	0.0526984	-0.0238104	0.0717618	-0.227861	-0.0746858	0.347545	0.5757	0.0780291	-0.14241	-0.00696149	-0.257517
O75064	DENN domain-containing protein 4B	DENND4B	953	0.0937661	0.39629	0.994305	0.0796378	0.226903	0.107895	-0.125366	0.0421639	0.71661	0.929028	0.0539265	0.0973527	0.0304013	-0.110089	-0.0312629	0.510605	0.698477	-0.00384309	0.0510377	-0.0725835	-0.0586828
Q9ULS5	Transmembrane and coiled-coil domains protein 2;Transmembrane and coiled-coil domains protein 3	TMCC2;TMCC3	438;216	-0.00568532	0.973171	0.998475	-0.00415737	0.128985	-0.00721327	-0.125198	-0.083046	0.617164	0.907287	0.154092	-0.0612778	-0.104814	-0.132718	-0.131843	0.786529	0.878764	0.28074	-0.137613	-0.126072	-0.140047
O75113	NEDD4-binding protein 1	N4BP1	288	0.148425	0.16931	0.994305	0.0716743	0.330511	0.225177	-0.0388138	-0.0185788	0.665995	0.917094	-0.0706443	0.0878055	0.0334867	-0.153169	-0.171913	0.155945	0.3962	-0.168685	-0.175142	0.0692685	-0.202288
O75113	NEDD4-binding protein 1	N4BP1	242	0.0529179	0.27263	0.994305	-0.00379987	0.314697	0.109636	-0.0123487	-0.0688687	0.387422	0.836967	-0.160389	-0.0116269	0.0779729	-0.12611	-0.114202	0.10498	0.335118	-0.166328	-0.0620759	-0.00326683	-0.219929
O75122	CLIP-associating protein 2	CLASP2	368	0.122657	0.417287	0.994305	0.107266	0.189714	0.138048	-0.15049	0.00685894	0.591277	0.897352	-0.0592223	0.0584273	0.176252	-0.0447094	-0.065162	0.211931	0.454812	-0.106985	-0.0530139	0.0385664	-0.0773101
O75122	CLIP-associating protein 2	CLASP2	370	0.0872699	0.230615	0.994305	0.0537916	0.26122	0.120748	-0.0474596	-0.0285177	0.688809	0.922322	-0.0693352	0.0122998	0.10031	-0.13237	-0.129923	0.0585628	0.282124	-0.126924	-0.132922	0.000465158	-0.136442
O75122	CLIP-associating protein 2	CLASP2	327	0.11722	0.29377	0.994305	-0.00901498	0.379983	0.243456	-0.0736683	-0.0124452	0.427647	0.846077	-0.0477794	0.0337533	0.022889	-0.246624	-0.173813	0.0353974	0.254474	-0.115035	-0.23259	-0.0665644	-0.258162
O75122	CLIP-associating protein 2	CLASP2	596	0.120952	0.267489	0.994305	0.12924	0.112665	0.173572	-0.0931615	-0.158527	0.161717	0.766815	-0.0793341	-0.23772	0.0433979	-0.297308	-0.183555	0.0955781	0.321936	-0.0438966	-0.354767	-0.0661506	-0.300959
O75122	CLIP-associating protein 2	CLASP2	594	0.0973806	0.599884	0.994305	0.0534935	0.204681	0.141268	-0.194597	-0.177235	0.00614615	0.53792	-0.141344	-0.207509	-0.14696	-0.255526	-0.128328	0.196179	0.436344	-0.0422884	-0.214368	0.0332233	-0.357037
O75140	DEP domain-containing protein 5	DEPDC5	833	0.10946	0.273427	0.994305	-0.0333497	0.622632	0.219943	-0.00102258	-0.0683592	0.733594	0.932098	-0.0627794	0.600442	-0.073939	-0.194496	-0.100988	0.462681	0.658477	-0.0240369	-0.177939	0.138181	-0.19977
O75151	Lysine-specific demethylase PHF2	PHF2	655	0.241588	0.0235321	0.994305	0.103162	0.179808	0.333906	0.303369	-0.108422	0.137257	0.751254	-0.428024	-0.0546976	-0.069697	-0.147146	-0.022842	0.890561	0.9373	-0.154937	-0.0315083	0.161629	-0.0141757
O75151	Lysine-specific demethylase PHF2	PHF2	539	0.0624717	0.142067	0.994305	0.0155946	0.0768202	0.0481232	0.224078	-0.0212643	0.768686	0.936702	-0.0903414	-0.125707	0.0478128	0.098881	-0.0829787	0.396245	0.612771	-0.148652	-0.137603	-0.0283542	0.0923285
O75151	Lysine-specific demethylase PHF2	PHF2	625	0.139433	0.217733	0.994305	0.0600437	0.326388	0.218822	-0.0666688	-0.11241	0.165173	0.766815	-0.183735	-0.0410852	0.0239935	-0.209925	-0.144917	0.226775	0.465469	-0.335452	-0.0766117	0.0813975	-0.213223
O75151	Lysine-specific demethylase PHF2	PHF2	654	0.241588	0.0235321	0.994305	0.103162	0.179808	0.333906	0.303369	-0.108422	0.137257	0.751254	-0.428024	-0.0546976	-0.069697	-0.147146	-0.022842	0.890561	0.9373	-0.154937	-0.0315083	0.161629	-0.0141757
O75167	Phosphatase and actin regulator 2	PHACTR2	237	-0.0859927	0.828429	0.998475	0.400688	-0.382331	-0.0590704	-0.112915	0.275453	0.245853	0.79592	0.219704	-0.182712	0.331203	0.33897	0.214158	0.131699	0.364378	0.396744	0.0337219	0.0343595	0.393957
O75167	Phosphatase and actin regulator 2	PHACTR2	522	0.0988257	0.280486	0.994305	0.297156	0.0637741	0.133877	-0.0815672	0.258814	0.0262705	0.640113	0.225823	0.16866	0.500171	0.291805	0.291614	0.00279182	0.201159	0.336567	0.202879	0.260264	0.322965
O75167	Phosphatase and actin regulator 2	PHACTR2	25	-0.0100152	0.654215	0.994305	0.32921	-0.115707	-0.0391153	0.0190849	0.0806694	0.89708	0.971968	0.0738438	-0.249737	0.138168	0.0874951	0.0190966	0.653784	0.798128	0.27141	-0.139465	-0.00867992	0.0468732
O75170	Serine/threonine-protein phosphatase 6 regulatory subunit 2	PPP6R2	771	0.0535325	0.237422	0.994305	0.228249	0.0850872	-0.0177124	0.0219779	0.0781252	0.17687	0.77698	0.101704	0.0545466	0.0110098	0.326651	0.0895565	0.393769	0.611167	0.151309	0.0320309	-0.0971112	0.147082
O75179	Ankyrin repeat domain-containing protein 17	ANKRD17	2401	0.0191813	0.397718	0.994305	0.11501	0.00677133	0.0315912	-0.0313635	0.0807364	0.771167	0.936702	0.0804562	-0.176471	0.0989652	0.0810166	-0.0473194	0.492767	0.683348	0.0858922	-0.0639162	-0.134554	-0.0307227
O75351	Vacuolar protein sorting-associated protein 4B	VPS4B	102	0.0283134	0.329297	0.994305	0.187066	0.0455122	0.0111147	-0.0267655	-0.00368552	0.74051	0.934413	-0.186318	-0.0194623	0.0120913	0.105327	-0.0479187	0.679538	0.813982	-0.108985	-0.0471116	-0.0487257	0.116582
O75367	Core histone macro-H2A.1	H2AFY	173	0.0821994	0.142727	0.994305	0.021228	0.143171	0.227786	0.0142019	-0.0735514	0.726277	0.929238	-0.0856244	-0.10494	0.158001	-0.0614783	-0.0240199	0.380007	0.600096	0.0265059	-0.0261395	-0.0219003	-0.0354799
O75367	Core histone macro-H2A.1	H2AFY	174	0.0525627	0.522696	0.994305	-0.000434968	0.187681	0.10556	-0.107643	-0.0392605	0.320253	0.818511	-0.247008	-0.0576914	0.03489	-0.0208296	-0.00838244	0.473339	0.666859	-0.277408	-0.00284228	-0.0139226	0.0527239
O75367	Core histone macro-H2A.1	H2AFY	178	0.0383202	0.507827	0.994305	0.0386839	0.0853615	0.0379566	-0.0660458	-0.0364201	0.326234	0.818511	-0.0467553	-0.160292	0.0389036	-0.0260849	-0.0675788	0.09947	0.328454	-0.0584516	-0.224542	-0.0393516	-0.0767059
O75368	SH3 domain-binding glutamic acid-rich-like protein	SH3BGRL	14	-0.0680714	0.745335	0.99762	0.225528	-0.22285	-0.070729	-0.0654137	-0.10748	0.414475	0.838884	-0.232093	-0.25072	0.11885	0.0171334	0.05378	0.256755	0.493803	0.0959523	0.0116077	-0.0287396	0.0960609
O75369	Filamin-B	FLNB	2107	0.0362774	0.646875	0.994305	0.0366305	0.170852	0.0359243	-0.121931	-0.00296658	0.564102	0.887479	0.0399776	-0.0168373	0.0109042	-0.130512	-0.120339	0.124219	0.354434	-0.00120869	-0.133837	-0.106841	-0.319421
O75376	Nuclear receptor corepressor 1	NCOR1	2184	0.064795	0.383799	0.994305	0.137853	0.0225181	0.107072	-0.0740158	-0.0355524	0.78914	0.939168	-0.122937	-0.164772	0.149543	0.0518321	-0.0663805	0.162231	0.405309	-0.0976359	-0.205721	0.00249625	-0.0351252
O75376	Nuclear receptor corepressor 1	NCOR1	2102	0.220537	0.158775	0.994305	0.0170283	0.624016	0.050497	0.390578	-0.0205721	0.608703	0.904653	-0.1672	0.614838	-0.110614	0.0694697	0.0920668	0.960976	0.978124	-0.457715	0.308432	0.0642606	0.119873
O75376	Nuclear receptor corepressor 1	NCOR1	2120	0.0671735	0.294847	0.994305	0.101634	0.0607817	0.0735653	-0.0578374	-0.0180584	0.765983	0.936702	-0.0892326	-0.10218	0.0773199	0.0531158	-0.0874072	0.00805539	0.201525	-0.107889	-0.0769197	-0.0484989	-0.0978946
O75379	Vesicle-associated membrane protein 4	VAMP4	30	-0.129622	0.679596	0.994305	0.36492	-0.397174	-0.172441	-0.0868027	0.161411	0.412034	0.838884	0.256396	-0.194449	0.0664253	0.299113	0.12681	0.282875	0.519718	0.555194	-0.0488473	-0.0402636	0.293883
O75381	Peroxisomal membrane protein PEX14	PEX14	232	-0.016275	0.930218	0.998475	0.163065	-0.16023	0.08526	-0.11781	0.167083	0.285457	0.801894	0.142599	-0.142058	0.284968	0.191567	0.117076	0.24916	0.486097	0.290401	-0.0809798	0.075415	0.158737
O75381	Peroxisomal membrane protein PEX14	PEX14	265	-0.101442	0.942636	0.998475	0.420919	-0.174216	-0.037361	-0.165523	0.0891372	0.130702	0.751254	0.015949	0.0275944	0.229832	0.15068	0.153214	0.139884	0.374207	0.309489	0.167044	-0.0411138	0.139384
O75382	Tripartite motif-containing protein 3	TRIM3	7	0.167316	0.239463	0.994305	0.297055	0.351999	0.0375765	-0.0809654	0.0564748	0.357348	0.82562	0.0497173	0.287582	-0.0739203	0.0632323	0.0915203	0.236341	0.474983	0.169907	0.487299	0.013134	-0.000580578
O75385	Serine/threonine-protein kinase ULK1	ULK1	623	-0.0182195	0.950906	0.998475	-0.0506742	0.209883	0.0142353	-0.153002	-0.0781348	0.160686	0.766815	-0.0463054	-0.109964	0.0256951	-0.128937	-0.107983	0.086199	0.309731	-0.0150889	-0.225173	-0.142428	-0.0735381
O75385	Serine/threonine-protein kinase ULK1	ULK1	638	0.134308	0.0216714	0.994305	0.0815695	0.0965923	0.2187	0.172024	0.101183	0.342752	0.820218	0.340882	-0.100185	0.00409801	0.198268	-0.0287979	0.741667	0.851464	-0.161101	-0.177686	0.118125	0.103505
O75396	Vesicle-trafficking protein SEC22b	SEC22B	137	0.0613041	0.317579	0.994305	0.191093	0.102954	0.0196538	-0.057524	0.574687	0.00606178	0.53792	0.793763	0.599096	0.387711	0.550279	0.353139	0.00210025	0.201159	0.367412	0.400774	0.244366	0.338867
O75400	Pre-mRNA-processing factor 40 homolog A	PRPF40A	888	0.116599	0.675477	0.994305	0.180937	0.200373	0.0522605	-0.244034	-0.125276	0.266073	0.797732	-0.200673	0.0846863	-0.237633	-0.049879	-0.148664	0.0764899	0.299534	-0.119931	-0.0202432	-0.297368	-0.177397
O75420	PERQ amino acid-rich with GYF domain-containing protein 1	GIGYF1	755	0.0729622	0.34724	0.994305	-0.0246482	0.471408	0.170573	-0.0697885	-0.0757136	0.254147	0.79592	0.0131809	0.000121306	-0.151548	-0.392111	-0.153296	0.0505099	0.271734	-0.0349332	-0.203386	-0.229012	-0.103205
O75420	PERQ amino acid-rich with GYF domain-containing protein 1	GIGYF1	756	0.00665441	0.610858	0.994305	-0.131709	0.601649	0.145018	-0.202182	-0.0397017	0.568249	0.889299	-0.068039	0.0940169	-0.0113644	-0.141602	-0.140604	0.00957379	0.201525	-0.141636	-0.096624	-0.139572	-0.217276
O75427	Leucine-rich repeat and calponin homology domain-containing protein 4	LRCH4	25	-0.0532377	0.690024	0.994305	0.16437	-0.0557571	-0.0507183	-0.185233	0.00555559	0.923559	0.982327	-0.0182985	-0.138599	0.106107	0.0294097	0.0406811	0.355161	0.581209	0.267996	-0.0418044	-0.0158816	0.0972438
O75427	Leucine-rich repeat and calponin homology domain-containing protein 4	LRCH4	281	0.0511299	0.419047	0.994305	0.125126	0.122071	-0.0198112	-0.0529364	0.0536736	0.331169	0.818511	-0.0155217	-0.0392849	0.122869	0.166545	0.139142	0.116907	0.347217	0.232231	0.0550884	0.00155883	0.223196
O75427	Leucine-rich repeat and calponin homology domain-containing protein 4	LRCH4	521	0.124508	0.1581	0.994305	0.157736	0.184482	0.0912788	-0.0467674	-0.092695	0.0713324	0.673583	-0.157844	-0.0485111	-0.0211225	-0.136879	-0.140011	0.000299183	0.144114	-0.132048	-0.134741	-0.164813	-0.14528
O75449	Katanin p60 ATPase-containing subunit A1	KATNA1	109	0.0884645	0.956585	0.998475	-0.118652	0.383104	0.295581	-0.511338	-0.0610989	0.507738	0.874604	0.0249217	-0.14712	0.114953	-0.227421	-0.0430372	0.469051	0.663223	0.0400242	-0.126099	0.104616	-0.364612
O75494	Serine/arginine-rich splicing factor 10	SRSF10	131	-0.0321314	0.984041	0.998475	0.282077	0.0415347	-0.105798	-0.20857	-0.106896	0.675209	0.917607	-0.0803342	-0.163261	-0.133457	0.215913	-0.0790373	0.237312	0.476453	0.0527645	-0.102067	-0.162051	-0.0560077
O75533	Splicing factor 3B subunit 1	SF3B1	244	0.0738531	0.378096	0.994305	0.114975	0.397688	0.0327312	-0.10659	-0.0868269	0.309954	0.814333	-0.272515	0.0681691	-0.00361164	-0.170042	-0.227722	0.0242395	0.232022	-0.446271	-0.221259	-0.158	-0.234185
O75533	Splicing factor 3B subunit 1	SF3B1	313	0.129334	0.245707	0.994305	0.190462	0.144071	0.114598	-0.0911005	-0.116458	0.128694	0.751254	-0.109317	-0.123598	0.0353229	-0.129215	-0.0720127	0.202813	0.44359	0.019379	-0.264157	-0.0831397	-0.0608857
O75533	Splicing factor 3B subunit 1	SF3B1	142	0.095485	0.259011	0.994305	0.114005	0.193901	0.0769653	-0.0735214	-0.0692649	0.971626	0.994046	-0.0534405	-0.0850894	0.260919	-0.136253	-0.138232	0.39544	0.612176	-0.225808	-0.170686	0.162111	-0.105777
O75533	Splicing factor 3B subunit 1	SF3B1	211	-0.0684834	0.456604	0.994305	0.147268	0.00363637	-0.432487	-0.140603	-0.188277	0.0512475	0.650137	-0.0607856	-0.259181	-0.317838	-0.117373	-0.0860085	0.29163	0.527197	0.0648292	-0.133417	-0.389806	-0.0386002
O75533	Splicing factor 3B subunit 1	SF3B1	426	0.0673237	0.43835	0.994305	-0.00277876	0.203595	0.137426	-0.0966334	-0.0790235	0.173766	0.775775	-0.0886685	-0.0693785	0.0256472	-0.206972	-0.127443	0.100889	0.330429	-0.109822	-0.145063	0.00324422	-0.263746
O75533	Splicing factor 3B subunit 1	SF3B1	350	0.103085	0.17514	0.994305	0.118185	0.191039	0.0879857	-0.046222	-0.0127598	0.833792	0.953767	0.00614646	-0.0316661	0.243301	-0.143361	-0.0715527	0.202269	0.44359	0.00107752	-0.168915	0.00775483	-0.144183
O75554	WW domain-binding protein 4	WBP4	262	-0.16657	0.931331	0.998475	0.613994	-0.206394	-0.144363	-0.188777	0.0821918	0.121447	0.742098	0.230531	0.0552775	0.0114425	0.109106	0.104699	0.483235	0.67442	0.437495	0.105955	-0.219097	0.103442
O75563	Src kinase-associated phosphoprotein 2	SKAP2	47	0.113438	0.368002	0.994305	0.0427614	0.290548	0.184114	-0.131223	-0.011653	0.908432	0.976547	-0.0717408	0.0484348	0.193409	-0.13401	-0.114872	0.147872	0.385231	-0.0568729	-0.172872	0.0255746	-0.188648
O75563	Src kinase-associated phosphoprotein 2	SKAP2	283	0.239528	0.117544	0.994305	0.190158	0.373934	0.288898	-0.051551	0.477221	0.0176133	0.595744	0.756077	0.593237	0.299353	0.361205	0.250095	0.0428429	0.264343	0.34968	0.352409	0.0829395	0.15051
O75563	Src kinase-associated phosphoprotein 2	SKAP2	286	0.11958	0.213307	0.994305	0.124147	0.358028	0.115013	-0.05853	0.45302	0.0191427	0.601329	0.606507	0.667797	0.283491	0.299533	0.321904	0.0199536	0.230431	0.379065	0.377344	0.266464	0.114056
O75563	Src kinase-associated phosphoprotein 2	SKAP2	6	0.174813	0.0657002	0.994305	0.199919	0.329639	0.149707	0.0285191	-0.00103782	0.803821	0.945433	0.0233909	-0.0254665	0.0958319	-0.0575532	0.0631136	0.352813	0.579584	0.115933	0.0102947	0.13818	-0.0605167
O75563	Src kinase-associated phosphoprotein 2	SKAP2	7	0.187832	0.0900934	0.994305	0.262541	0.245557	0.130107	-0.0119094	-0.0543008	0.316075	0.817045	-0.0193707	-0.0892309	0.0486176	-0.124018	0.0660652	0.457199	0.654623	0.178423	0.0178199	0.11431	-0.102367
O75563	Src kinase-associated phosphoprotein 2	SKAP2	197	0.075038	0.41419	0.994305	-0.0550714	0.389939	0.205147	-0.103187	-0.0289746	0.731283	0.930858	-0.0486701	-0.00927906	0.183106	-0.26312	-0.080158	0.180202	0.420893	0.0307664	-0.190582	-0.0591288	-0.101187
O75569	Interferon-inducible double-stranded RNA-dependent protein kinase activator A	PRKRA	18	0.12666	0.133652	0.994305	0.0958891	0.359074	0.157431	0.00338036	0.135397	0.339172	0.8199	-0.149801	0.175466	0.350064	0.0953282	0.0881191	0.884937	0.933609	-0.251483	0.131829	0.11634	0.0598986
O75592	E3 ubiquitin-protein ligase MYCBP2	MYCBP2	2812	0.158968	0.237557	0.994305	0.0858798	0.578187	0.232055	-0.0758612	-0.188803	0.389496	0.836967	-0.270939	0.217714	-0.106668	-0.33762	-0.297172	0.0213937	0.230431	-0.332921	-0.261423	-0.119312	-0.423361
O75592	E3 ubiquitin-protein ligase MYCBP2	MYCBP2	3505	0.128609	0.344261	0.994305	0.106751	0.239278	0.150468	-0.136443	-0.116568	0.0624925	0.670811	-0.151846	-0.0812902	-0.0214158	-0.199497	-0.178056	0.00292575	0.201159	-0.153402	-0.213877	-0.131986	-0.20271
O75592	E3 ubiquitin-protein ligase MYCBP2	MYCBP2	2871	0.103911	0.541883	0.994305	-0.065693	0.274074	0.273515	-0.167411	-0.100191	0.236882	0.79592	-0.13787	-0.062511	0.0463165	-0.382271	-0.201035	0.0585484	0.282124	-0.24266	-0.15941	-0.0534388	-0.389085
O75592	E3 ubiquitin-protein ligase MYCBP2	MYCBP2	2873	0.108702	0.296631	0.994305	-0.073606	0.355007	0.219558	-0.00215492	-0.15313	0.19508	0.781034	-0.212495	-0.0937648	0.0688218	-0.334679	-0.307812	0.0570865	0.281249	-0.313904	-0.301719	-0.00210383	-0.338235
O75592	E3 ubiquitin-protein ligase MYCBP2	MYCBP2	2789	0.125398	0.102586	0.994305	0.0429425	0.335956	0.188522	0.0622754	-0.0351815	0.386167	0.836967	-0.0742394	0.00387653	0.0477949	-0.17708	-0.0972069	0.17645	0.416687	-0.109714	-0.0847	-0.0150736	-0.415671
O75592	E3 ubiquitin-protein ligase MYCBP2	MYCBP2	2844	0.045769	0.715257	0.994305	-0.114572	0.359316	0.20611	-0.230781	-0.181711	0.110948	0.727357	-0.208611	-0.0099603	-0.15481	-0.452992	-0.328975	0.0285572	0.240977	-0.1226	-0.244462	-0.413488	-0.463226
O75676	Ribosomal protein S6 kinase alpha-4	RPS6KA4	745	0.0593645	0.500464	0.994305	0.0618342	0.332136	0.0568947	-0.149238	0.0200612	0.624456	0.910533	-0.00223714	0.196057	-0.101517	0.0423596	-0.0976009	0.395549	0.612176	-0.286835	-0.165899	-0.0293027	0.128403
O75683	Surfeit locus protein 6	SURF6	138	-0.118362	0.764021	0.998475	0.341208	-0.282493	-0.161372	-0.0753521	0.151231	0.477973	0.864682	0.520572	-0.288115	0.144342	0.158119	0.156825	0.236906	0.475897	0.683303	0.0462457	-0.0423669	0.267404
O75815	Breast cancer anti-estrogen resistance protein 3	BCAR3	338	0.0508647	0.758512	0.998475	-0.0699636	0.179555	0.171693	-0.164478	-0.167589	0.0412429	0.650137	-0.176725	-0.158452	-0.0819611	-0.344769	-0.236417	0.0111932	0.201773	-0.170684	-0.289694	-0.18314	-0.357405
O75815	Breast cancer anti-estrogen resistance protein 3	BCAR3	370	0.059972	0.904282	0.998475	0.0682754	0.0516686	0.168626	-0.242311	-0.1723	0.00419263	0.53792	-0.173797	-0.170803	-0.136343	-0.245469	-0.210289	0.0211317	0.230431	-0.188984	-0.231593	-0.0651721	-0.246602
O75815	Breast cancer anti-estrogen resistance protein 3	BCAR3	117	0.0905528	0.122875	0.994305	0.145587	0.240748	0.0355182	0.0192946	0.120095	0.221177	0.7924	0.156772	-0.0734659	0.134803	0.105386	-0.0314381	0.512304	0.699969	0.012541	-0.267324	0.0981785	-0.0754172
O75821	Eukaryotic translation initiation factor 3 subunit G	EIF3G	42	0.0930063	0.603981	0.994305	0.18449	0.144632	0.0413806	-0.181196	0.0702534	0.186057	0.77698	0.0622173	-0.0347259	0.133286	0.0782896	0.0640053	0.181816	0.422658	0.220035	0.00584127	0.00923353	0.118777
O75821	Eukaryotic translation initiation factor 3 subunit G	EIF3G	41	-0.0318881	0.687739	0.994305	0.501858	-0.143478	0.0797019	-0.164048	-0.00605612	0.634502	0.913717	0.302744	-0.102652	0.0246967	-0.0368089	0.0360124	0.440217	0.643958	0.541937	0.0460128	-0.107753	0.026012
O75822	Eukaryotic translation initiation factor 3 subunit J	EIF3J	11	-0.0666896	0.785513	0.998475	0.198415	-0.163635	0.00326598	-0.136645	0.0363833	0.989118	0.996559	-0.00205838	-0.196555	0.074825	0.127997	-0.0109019	0.698154	0.823536	0.332081	-0.0861318	-0.131675	0.0643281
O75864	Protein phosphatase 1 regulatory subunit 37	PPP1R37	561	0.0906613	0.271516	0.994305	-0.0471571	0.362249	0.174382	0.00694023	0.0125404	0.990079	0.996559	-0.152613	0.0944028	0.123965	-0.069322	-0.113569	0.179889	0.420893	-0.174194	-0.0842125	0.0522327	-0.142925
O75909	Cyclin-K	CCNK	340	0.0743919	0.260485	0.994305	0.0476548	0.247247	0.101129	-0.0513258	-0.0500973	0.367495	0.831473	-0.127593	-0.0445339	0.0621468	-0.0556607	-0.0785472	0.0347724	0.253887	-0.156464	-0.0578326	-0.0484756	-0.0992618
O75909	Cyclin-K	CCNK	329	0.0897488	0.269121	0.994305	0.0863042	0.311204	0.0931933	-0.0684591	-0.0243003	0.200959	0.782683	-0.097777	0.00274078	-0.0140278	-0.0345729	-0.126773	0.000215289	0.144114	-0.124272	-0.106396	-0.129275	-0.131316
O75925	E3 SUMO-protein ligase PIAS1	PIAS1	503	0.143367	0.23202	0.994305	-0.0713334	0.301257	0.242037	0.0446977	0.0352446	0.815914	0.948405	-0.410491	0.0753635	0.205058	-0.00487426	0.00871139	0.802814	0.889394	-0.304458	0.0154205	0.17735	0.00200227
O75962	Triple functional domain protein	TRIO	2455	0.136851	0.146226	0.994305	0.162359	0.241107	0.111342	-0.0445773	0.0379458	0.0610577	0.670811	0.0480934	0.0277983	0.0225579	0.0951351	0.00467693	0.97354	0.9849	0.0022781	-0.0606203	0.00707576	0.0480366
O75962	Triple functional domain protein	TRIO	2671	0.0809496	0.664753	0.994305	-0.112872	0.274771	0.350256	-0.236765	-0.220489	0.106891	0.721286	-0.098275	-0.329763	-0.111215	-0.661593	-0.388004	0.0878334	0.312046	-0.00218327	-0.558568	-0.232527	-0.543482
O75962	Triple functional domain protein	TRIO	1723	0.142726	0.162963	0.994305	0.0772842	0.217134	0.208167	-0.0454378	-0.0906318	0.183432	0.77698	0.0213785	-0.154827	-0.0264368	-0.199651	-0.109548	0.144154	0.380809	-0.0396044	-0.379337	-0.0363382	-0.179491
O75962	Triple functional domain protein	TRIO	1724	0.142726	0.162963	0.994305	0.0772842	0.217134	0.208167	-0.0454378	-0.0906318	0.183432	0.77698	0.0213785	-0.154827	-0.0264368	-0.199651	-0.109548	0.144154	0.380809	-0.0396044	-0.379337	-0.0363382	-0.179491
O75995	SAM and SH3 domain-containing protein 3	SASH3	97	-0.0495783	0.752506	0.998475	0.303312	-0.0524568	-0.0466999	-0.403598	-0.168381	0.117712	0.735276	-0.262747	-0.427956	-0.0740144	-0.0311777	-0.055657	0.567805	0.736075	0.0696262	-0.368808	-0.18094	0.168619
O75995	SAM and SH3 domain-containing protein 3	SASH3	110	-0.0608328	0.873866	0.998475	0.398175	-0.392343	-0.162796	0.0411304	0.158974	0.290588	0.801894	0.0574312	-0.127701	0.260517	0.488419	0.164616	0.0744025	0.296175	0.24148	0.0745573	0.0877521	0.386078
O75995	SAM and SH3 domain-containing protein 3	SASH3	7	0.0374559	0.505664	0.994305	0.541681	-0.146856	-0.0819359	0.156848	0.0234864	0.656681	0.913836	-0.0438466	-0.158485	0.0908194	0.309021	0.0782703	0.283123	0.519838	0.0757146	0.080826	-0.0604881	0.33759
O75995	SAM and SH3 domain-containing protein 3	SASH3	142	-0.0247663	0.912679	0.998475	0.137096	-0.114563	0.0278658	-0.0773984	0.0255493	0.687824	0.922205	-0.0836673	-0.143314	0.258373	0.134766	0.0329365	0.727518	0.843231	0.0435547	-0.0686619	0.0243003	0.0415726
O75995	SAM and SH3 domain-containing protein 3	SASH3	146	0.0221277	0.903911	0.998475	0.217461	-0.173206	-0.496358	0.351101	0.0815877	0.286967	0.801894	-0.0255351	-0.00991907	0.173095	0.531433	0.19058	0.262124	0.499916	0.252041	-0.0824827	0.12912	1.00377
O75995	SAM and SH3 domain-containing protein 3	SASH3	38	0.0486577	0.709227	0.994305	0.316667	-0.220573	-0.0573158	0.154631	0.31794	0.0833846	0.685314	0.0657282	0.181095	0.454786	0.649095	0.241281	0.0631895	0.283566	0.0950416	0.274921	0.20764	0.556201
O75995	SAM and SH3 domain-containing protein 3	SASH3	25	-0.151974	0.767935	0.998475	0.389937	-0.282307	-0.0854784	-0.218469	-0.103559	0.333837	0.818511	-0.163592	-0.411877	0.111458	-0.0435259	-0.149959	0.429551	0.636083	0.176092	-0.191914	-0.183412	-0.116507
O75995	SAM and SH3 domain-containing protein 3	SASH3	27	-0.051798	0.985609	0.998475	0.435979	-0.320022	-0.0757332	-0.0278628	0.010996	0.988691	0.996559	-0.155762	-0.251717	0.177754	0.222428	0.0798571	0.256041	0.493063	0.139388	0.0203263	-0.042532	0.275755
O75995	SAM and SH3 domain-containing protein 3	SASH3	349	0.0484792	0.306736	0.994305	0.530528	0.00853686	-0.00495142	0.0884215	0.0106957	0.76604	0.936702	0.0350554	-0.229463	-0.013664	0.112581	0.0637592	0.478615	0.670803	0.0903281	-0.0958182	0.0371903	0.124711
O75995	SAM and SH3 domain-containing protein 3	SASH3	103	-0.180667	0.547377	0.994305	0.294199	-0.281164	-0.0801703	-0.309106	-0.128886	0.13263	0.751254	-0.176321	-0.394467	-0.0203453	-0.0814501	0.0223887	0.90647	0.944376	0.14825	-0.169239	-0.103472	0.168508
O76021	Ribosomal L1 domain-containing protein 1	RSL1D1	361	0.0601718	0.455457	0.994305	-0.00378599	0.192385	0.12413	-0.0937162	-0.0469954	0.12118	0.742098	-0.0836502	-0.00768758	-0.0103405	-0.0849903	-0.0678436	0.00498248	0.201159	-0.0862504	-0.0725871	-0.0438554	-0.0631
O76094	Signal recognition particle subunit SRP72	SRP72	621	0.0785159	0.312528	0.994305	0.0402164	0.275888	0.116815	-0.0757465	0.096133	0.0789634	0.685004	0.111875	0.0803912	0.182638	0.00697292	-0.031507	0.544616	0.721329	0.0175286	-0.0826064	0.0520778	-0.0805427
O94762	ATP-dependent DNA helicase Q5	RECQL5	815	0.143114	0.224581	0.994305	0.11326	0.201707	-0.0885812	0.172967	0.0942947	0.0368624	0.650137	0.199039	0.0579467	0.108276	0.0803135	-0.0220693	0.993603	0.99567	0.194324	-0.0510896	-0.152722	0.00695097
O94804	Serine/threonine-protein kinase 10	STK10	450	0.129939	0.165097	0.994305	0.103055	0.27245	0.156822	-0.047243	-0.171332	0.0776169	0.685004	-0.185509	-0.157154	0.0134047	-0.223641	-0.21424	0.00777616	0.201525	-0.173459	-0.255022	-0.127826	-0.257262
O94804	Serine/threonine-protein kinase 10	STK10	454	0.163262	0.182349	0.994305	0.270671	0.189273	0.137251	-0.0795539	-0.282995	0.00880732	0.549534	-0.245567	-0.320422	-0.15539	-0.353229	-0.290892	0.0083709	0.201525	-0.167669	-0.33492	-0.246864	-0.36588
O94804	Serine/threonine-protein kinase 10	STK10	455	0.212206	0.254122	0.994305	0.457067	0.30316	0.121252	-0.148726	-0.236174	0.000576419	0.416463	-0.236841	-0.235507	-0.223848	-0.294651	-0.330191	0.0260198	0.234992	-0.0804718	-0.387831	-0.329994	-0.330389
O94804	Serine/threonine-protein kinase 10	STK10	514	0.306934	0.0308222	0.994305	0.175273	0.493694	0.43257	0.181299	0.542721	0.0345455	0.642875	0.125705	0.589132	0.755894	0.49631	0.423629	0.0358259	0.254782	0.0708933	0.415728	0.519288	0.43153
O94804	Serine/threonine-protein kinase 10	STK10	516	0.342937	0.0313816	0.994305	0.106979	0.457675	0.429048	0.256826	0.634892	0.0427356	0.650137	0.0846855	0.593807	0.824807	0.675977	0.509936	0.0466609	0.266157	0.0500468	0.444565	0.609002	0.575308
O94804	Serine/threonine-protein kinase 10	STK10	13	0.0145082	0.822858	0.998475	-0.0120845	0.0411009	0.131145	-0.236627	-0.422801	0.0111873	0.551101	-0.465685	-0.427829	-0.175386	-0.417772	-0.44023	0.00717275	0.201525	-0.367566	-0.512894	-0.269305	-0.546339
O94804	Serine/threonine-protein kinase 10	STK10	20	0.246137	0.120856	0.994305	0.365317	0.398534	0.126958	-0.0251974	-0.0270104	0.938228	0.983678	-0.0580887	0.198835	-0.1215	0.00406789	-0.0838877	0.233946	0.472579	-0.081165	0.0554994	-0.113424	-0.0866105
O94804	Serine/threonine-protein kinase 10	STK10	438	0.0421034	0.412755	0.994305	0.0481994	0.177016	0.0360074	-0.069561	0.022701	0.809801	0.945802	-0.198023	0.00490215	0.0404998	0.0866543	-0.071095	0.0865902	0.310248	-0.160679	-0.0964527	-0.0457372	-0.0159454
O94804	Serine/threonine-protein kinase 10	STK10	413	0.0850258	0.853382	0.998475	0.311079	0.117079	0.0529726	-0.366307	-0.327929	0.078748	0.685004	-0.0372093	-0.498654	-0.178491	-0.477367	-0.389763	0.0882975	0.31272	-0.0130086	-0.624834	-0.231077	-0.54845
O94804	Serine/threonine-protein kinase 10	STK10	417	0.132959	0.356697	0.994305	0.289982	0.193552	0.0723651	-0.146605	-0.251406	0.0427825	0.650137	-0.0818798	-0.342711	-0.160102	-0.374693	-0.315845	0.0516592	0.273075	-0.062407	-0.435743	-0.208726	-0.422963
O94804	Serine/threonine-protein kinase 10	STK10	14	-0.00624313	0.85124	0.998475	-0.066821	0.0543347	0.170013	-0.226933	-0.256352	0.0963873	0.710234	-0.512255	-0.1997	-0.000197513	-0.313004	-0.411389	0.00556994	0.201159	-0.40467	-0.493985	-0.237228	-0.418108
O94804	Serine/threonine-protein kinase 10	STK10	952	0.0810077	0.918526	0.998475	0.111007	0.108364	0.053651	-0.236187	-0.137399	0.41521	0.838884	-0.151891	-0.122906	0.157519	-0.175767	-0.132551	0.0281441	0.240167	-0.162893	-0.102208	-0.0713411	-0.232711
O94804	Serine/threonine-protein kinase 10	STK10	185	0.146165	0.231406	0.994305	0.129287	0.276362	0.163043	-0.0983986	-0.0746568	0.113433	0.727357	-0.188613	-0.0277873	-0.0197053	-0.121526	-0.191876	0.0155013	0.213049	-0.236217	-0.147534	-0.0927058	-0.240597
O94806	Serine/threonine-protein kinase D3	PRKD3	213	0.114292	0.218877	0.994305	0.00626048	0.351868	0.222323	-0.0242881	0.153021	0.00996884	0.549534	0.155985	0.150057	0.232169	0.0999199	0.0693405	0.202538	0.44359	-0.00679769	0.129561	0.00911976	0.231341
O94806	Serine/threonine-protein kinase D3;Serine/threonine-protein kinase D1;Serine/threonine-protein kinase D2	PRKD3;PRKD1;PRKD2	731;738;706	0.0608117	0.371971	0.994305	-0.0753062	0.359709	0.136709	-0.0150852	-0.152749	0.194916	0.781034	-0.198651	-0.106848	0.0717742	-0.33919	-0.374755	0.0806117	0.302773	-0.591841	-0.348597	0.0177656	-0.400913
O94826	Mitochondrial import receptor subunit TOM70	TOMM70A	91	0.0715569	0.420023	0.994305	0.061639	0.257944	0.0814747	-0.116029	-0.0259699	0.44535	0.855564	-0.0700056	0.0313195	0.0180658	-0.082172	-0.044278	0.0689577	0.290974	-0.0558539	-0.0148717	-0.0327021	-0.0991379
O94826	Mitochondrial import receptor subunit TOM70	TOMM70A	96	0.0257845	0.589803	0.994305	0.180586	0.10859	-0.0570213	-0.0796446	-0.0934181	0.00672702	0.53792	-0.0983156	-0.0885206	-0.141998	-0.0721967	-0.109893	0.069647	0.29171	-0.0542389	-0.200384	-0.165547	-0.0336289
O94826	Mitochondrial import receptor subunit TOM70	TOMM70A	85	0.107866	0.433996	0.994305	0.00482724	0.435047	0.210905	-0.175907	-0.124256	0.305244	0.810852	-0.373934	0.107608	-0.0386728	-0.209839	-0.256928	0.0550451	0.281249	-0.489876	-0.118599	-0.134841	-0.379015
O94864	STAGA complex 65 subunit gamma	SUPT7L	108	0.00465207	0.935596	0.998475	0.155785	-0.0702391	-0.14125	0.0795433	0.0905736	0.185407	0.77698	0.0514475	-0.0152134	0.1297	0.300943	0.140942	0.093619	0.319281	0.138695	0.143189	0.0129793	0.32204
O94874	E3 UFM1-protein ligase 1	UFL1	458	0.156554	0.29633	0.994305	0.105608	0.660781	0.2075	-0.134044	-0.204287	0.610842	0.905969	-0.378269	0.392009	-0.0959965	-0.312578	-0.224556	0.138993	0.372855	-0.584305	-0.00918306	-0.0966523	-0.35246
O94874	E3 UFM1-protein ligase 1	UFL1	462	0.164935	0.318419	0.994305	0.228887	0.539803	0.100983	-0.168054	-0.193296	0.539424	0.88055	-0.252007	0.342226	-0.134584	-0.398656	-0.275849	0.108279	0.337509	-0.406025	0.00706159	-0.145674	-0.474708
O94876	Transmembrane and coiled-coil domains protein 1	TMCC1	413	0.00826908	0.431473	0.994305	0.331477	0.0019651	0.0145731	-0.0382487	0.177791	0.131414	0.751254	0.193637	-0.0376124	0.161945	0.369256	0.11863	0.176023	0.416687	0.150386	-0.0306456	0.0868735	0.340382
O94876	Transmembrane and coiled-coil domains protein 1	TMCC1	414	0.0801844	0.201204	0.994305	0.430723	0.0824974	0.0778715	0.0204326	0.137794	0.29074	0.801894	0.268668	-0.107906	0.05704	0.218548	0.0922142	0.163406	0.40542	0.232951	0.0330708	-0.00993875	0.151358
O94876	Transmembrane and coiled-coil domains protein 1	TMCC1	382	0.0749653	0.400455	0.994305	0.252589	0.0536862	0.0962445	-0.110635	-0.0173326	0.905882	0.976547	0.0281441	-0.102927	0.112806	-0.0628092	-0.032672	0.610924	0.765841	0.0823968	-0.111097	-0.00399193	-0.061352
O94885	SAM and SH3 domain-containing protein 1	SASH1	721	0.0736656	0.262285	0.994305	0.0739332	0.123426	0.073398	-0.0574127	0.0216958	0.366174	0.830647	0.0261842	-0.0291901	0.0172074	0.0898222	-0.0995373	0.539961	0.717513	0.149749	-0.131529	-0.0892569	-0.109818
O94885	SAM and SH3 domain-containing protein 1	SASH1	813	-0.0636551	0.755189	0.998475	0.182614	-0.175577	-0.173924	0.0466144	0.0492759	0.313573	0.816219	0.0738269	-0.0421953	0.0247248	0.283912	-0.0766629	0.435177	0.639706	0.0847548	-0.225516	-0.203531	0.0502057
O94886	CSC1-like protein 1	TMEM63A	739	0.0832715	0.0757736	0.994305	0.0656084	0.21981	0.100935	0.0392039	0.00449512	0.687745	0.922205	-0.0556947	-0.0384105	0.0474007	0.118156	-0.0246957	0.937864	0.963422	0.0217499	-0.120796	-0.0711413	0.150026
O94888	UBX domain-containing protein 7	UBXN7	288	0.135585	0.148743	0.994305	0.213614	0.368608	0.000553977	0.0575549	0.455619	0.070404	0.673583	0.0253447	0.689519	0.331234	0.580003	0.329508	0.0133373	0.210666	0.182754	0.348966	0.31005	0.489763
O94888	UBX domain-containing protein 7	UBXN7	350	0.197459	0.125076	0.994305	0.237557	0.15736	0.439309	-0.023566	0.0857898	0.718707	0.929028	-0.223646	0.158428	0.204562	0.0131516	0.0244157	0.899623	0.94086	-0.194753	0.0195472	0.189129	0.0292842
O94913	Pre-mRNA cleavage complex 2 protein Pcf11	PCF11	705	0.091116	0.573644	0.994305	0.0147082	0.342641	0.167524	-0.22288	-0.0012505	0.956836	0.988389	-0.0898257	0.0873247	0.137768	-0.151548	-0.055189	0.394899	0.61181	-0.194601	0.0152544	0.0654879	-0.125632
O94915	Protein furry homolog-like	FRYL	1972	0.193879	0.070639	0.994305	0.208038	0.209247	0.179719	-0.0118787	0.0884454	0.154873	0.766815	-0.0316287	0.113421	0.113943	0.0634701	0.000950347	0.985218	0.991392	-0.127159	-0.0163127	0.121141	0.0182133
O94921	Cyclin-dependent kinase 14	CDK14	134	0.120007	0.295202	0.994305	0.0154368	0.31975	0.224577	-0.0871737	-0.0224544	0.266648	0.797732	-0.0139656	-0.0309433	0.00175571	-0.164777	-0.135348	0.102029	0.331961	0.000173717	-0.185936	-0.0847592	-0.258576
O94921	Cyclin-dependent kinase 14	CDK14	119	0.169586	0.534967	0.994305	0.0993949	0.239776	0.305675	-0.279196	-0.00633107	0.593508	0.897352	-0.068518	0.106676	0.0558558	-0.321801	-0.0862931	0.189269	0.430074	-0.0402093	-0.132377	-0.00616377	-0.359074
O94921	Cyclin-dependent kinase 14	CDK14	95	0.0784877	0.357948	0.994305	0.0349124	0.215962	0.122063	-0.0904559	0.0705861	0.350071	0.821784	0.136148	0.134219	0.00695351	-0.0613149	-0.0172354	0.467644	0.662712	0.0483837	0.00858964	-0.0430604	-0.176512
O94921	Cyclin-dependent kinase 14	CDK14	79	0.11272	0.475457	0.994305	0.079857	0.249761	0.145583	-0.178449	-0.0814875	0.162511	0.766815	0.0179912	-0.0667025	-0.0962725	-0.22274	-0.168957	0.0844685	0.307291	-0.00298431	-0.218924	-0.118989	-0.285494
O94923	D-glucuronyl C5-epimerase	GLCE	73	0.0349961	0.322578	0.994305	-0.0234698	0.229542	0.0814628	-0.0114707	-0.0189389	0.780936	0.937775	-0.0408088	-0.0136065	0.0535039	-0.0242712	-0.0486605	0.0664908	0.290013	-0.0253136	-0.0491875	-0.0481335	-0.126166
O94964	Protein SOGA1;N-terminal form;C-terminal 80 kDa form	SOGA1	1017	0.0476696	0.497905	0.994305	0.0234463	0.279668	0.0718929	-0.120399	-0.0897726	0.388699	0.836967	-0.112834	-0.0667114	0.111783	-0.189149	-0.125997	0.106702	0.336824	-0.113554	-0.179179	0.0255573	-0.138441
O94979	Protein transport protein Sec31A	SEC31A	799	0.0560214	0.438523	0.994305	-0.0876862	0.356235	0.18282	-0.070777	-0.0276959	0.387871	0.836967	-0.0780678	0.0226761	0.0402661	-0.301967	-0.158041	0.090007	0.315699	-0.151317	-0.164765	-0.016237	-0.354031
O94979	Protein transport protein Sec31A	SEC31A	1163	0.00525621	0.981927	0.998475	0.171064	-0.09023	0.100742	-0.173662	-0.0182748	0.660181	0.916132	0.0209833	-0.065405	0.240818	-0.057533	-0.00562048	0.652711	0.797268	0.113	0.00311209	-0.0143531	-0.0357583
O94988	Protein FAM13A	FAM13A	856	-0.0842512	0.919634	0.998475	0.296083	-0.174538	-0.0301305	-0.138372	0.0188623	0.787879	0.938827	0.105652	-0.228755	0.0393677	-0.00164319	-0.0148004	0.648562	0.794765	0.283862	-0.0864308	-0.0423539	0.012753
O95071	E3 ubiquitin-protein ligase UBR5	UBR5	1549	-0.0247198	0.687404	0.994305	0.0172035	0.167662	-0.0666432	-0.286376	0.0116676	0.763328	0.936702	0.0328987	0.0582512	-0.00956356	-0.139578	-0.0822464	0.10007	0.32864	-0.0470059	-0.0968873	-0.0676055	-0.271823
O95136	Sphingosine 1-phosphate receptor 2	S1PR2	333	0.160215	0.398583	0.994305	0.080718	0.390558	0.239712	-0.208212	-0.133751	0.437459	0.853378	-0.314952	0.170339	0.00418691	-0.27169	-0.273229	0.0614155	0.282124	-0.42363	-0.0557227	-0.164474	-0.381983
O95197	Reticulon-3	RTN3	30	0.0269684	0.296859	0.994305	0.212814	0.0385685	0.0153683	-0.0113356	0.0185788	0.600862	0.901292	0.2101	-0.0622452	-0.0845522	0.0994028	0.0299003	0.681445	0.815486	0.37158	0.0355143	-0.213514	0.0242863
O95208	Epsin-2	EPN2	173	-0.0342173	0.9381	0.998475	0.25528	-0.157284	-0.0267659	-0.0416688	0.127831	0.339726	0.8199	0.154635	-0.127177	0.101027	0.201541	0.0673879	0.23616	0.474983	0.332375	-0.00263881	0.00198756	0.132788
O95210	Starch-binding domain-containing protein 1	STBD1	211	0.0460901	0.224575	0.994305	0.00848787	0.177778	0.0836923	-0.00967015	0.124113	0.10583	0.721021	0.252064	0.129932	0.118294	-0.00981284	-0.0418311	0.287507	0.523674	0.0335706	-0.0307947	-0.0528676	-0.0593426
O95218	Zinc finger Ran-binding domain-containing protein 2	ZRANB2	120	-0.141468	0.706578	0.994305	0.387529	-0.372046	-0.173123	-0.109814	0.111956	0.611038	0.905969	0.204939	-0.247236	0.0189725	0.29401	0.17784	0.217657	0.457574	0.495426	0.0621933	-0.0712637	0.293486
O95218	Zinc finger Ran-binding domain-containing protein 2	ZRANB2	153	-0.137967	0.716764	0.994305	0.474949	-0.531234	-0.172213	-0.103722	0.110441	0.819963	0.949562	0.199214	-0.400092	0.0216681	0.338404	0.131976	0.387308	0.606348	0.46288	-0.0564501	-0.140066	0.320401
O95218	Zinc finger Ran-binding domain-containing protein 2	ZRANB2	188	-0.0725333	0.937462	0.998475	0.361255	-0.174872	-0.123244	-0.021823	0.12336	0.367468	0.831473	0.192027	-0.142959	0.0546936	0.303128	0.118614	0.117618	0.348288	0.199763	0.0196136	0.037465	0.257291
O95248	Myotubularin-related protein 5	SBF1	1142	0.244334	0.0109297	0.994305	0.254501	0.234167	0.301137	0.11375	0.110647	0.171967	0.774978	0.0967641	0.12453	0.275566	-0.0377255	0.12706	0.0580811	0.282124	0.180271	0.0180132	0.167151	0.0869686
O95251	Histone acetyltransferase KAT7	KAT7	57	0.0835462	0.344613	0.994305	0.0623699	0.200821	0.104723	-0.0934856	-0.173624	0.0097249	0.549534	-0.304418	-0.17453	-0.172718	-0.157266	-0.186812	0.00714297	0.201525	-0.179169	-0.194456	-0.0927407	-0.204029
O95295	SNARE-associated protein Snapin	SNAPIN	133	-0.0193119	0.834171	0.998475	0.466576	-0.284054	-0.0657479	0.0271241	0.0277112	0.909183	0.976547	0.0212708	-0.330126	0.0341517	0.342906	0.094126	0.509464	0.698018	0.255631	-0.0673791	-0.153802	0.310758
O95295	SNARE-associated protein Snapin	SNAPIN	129	0.0774707	0.539148	0.994305	0.250046	-0.163912	0.12428	0.0306612	0.0430071	0.801805	0.944244	-0.120075	-0.269144	0.20609	0.337248	0.107433	0.357426	0.584255	0.137604	-0.131567	0.0772618	0.323696
O95365	Zinc finger and BTB domain-containing protein 7A	ZBTB7A	337	-0.0118598	0.944626	0.998475	0.15969	-0.0129747	-0.010745	-0.155414	-0.0647587	0.288005	0.801894	0.0559426	-0.163073	-0.0892194	-0.0402979	-0.0532369	0.79774	0.886264	0.255408	-0.137968	-0.277452	0.0314943
O95365	Zinc finger and BTB domain-containing protein 7A	ZBTB7A	526	0.14097	0.598448	0.994305	0.231601	0.126335	0.155604	-0.256907	0.0570683	0.166213	0.766815	0.124301	0.0180726	0.0960641	-0.00893439	-0.00395025	0.604458	0.761945	0.212995	-0.0138052	0.00590473	-0.0641835
O95365	Zinc finger and BTB domain-containing protein 7A	ZBTB7A	549	0.0619364	0.865675	0.998475	0.0973032	0.172936	0.0265695	-0.232026	-0.0354141	0.573359	0.893105	0.0851294	0.0232776	-0.149123	-0.0941059	0.00880418	0.916706	0.951154	0.137905	0.0348314	-0.130168	-0.017223
O95391	Pre-mRNA-splicing factor SLU7	SLU7	215	0.0525747	0.483716	0.994305	0.0913321	0.228392	0.0138174	-0.108493	0.0123385	0.743841	0.935465	0.0116098	-0.0350016	0.0303984	0.0130672	-0.119628	0.122762	0.353839	-0.181628	-0.20736	0.00921712	-0.0576279
O95394	Phosphoacetylglucosamine mutase	PGM3	64	0.0875112	0.521053	0.994305	0.0440613	0.253519	0.130961	-0.169924	-0.0548377	0.183027	0.77698	-0.0919013	-0.0177741	0.00478671	-0.17389	-0.0876069	0.0219439	0.230431	-0.0782992	-0.0969145	-0.0442286	-0.143434
O95400	CD2 antigen cytoplasmic tail-binding protein 2	CD2BP2	195	-0.091236	0.929566	0.998475	0.399646	-0.274241	-0.175525	-0.00694661	0.0575319	0.666616	0.917094	0.0226445	-0.228485	0.0924194	0.333521	0.0797564	0.237796	0.476495	0.147894	0.0116186	-0.0275307	0.282017
O95425	Supervillin	SVIL	245	0.0757134	0.560207	0.994305	-0.0414535	0.230122	0.19288	-0.144545	-0.119647	0.277746	0.801422	-0.245283	-0.0518706	0.0894279	-0.187423	-0.173069	0.0532248	0.276356	-0.167737	-0.178402	-0.0128731	-0.239397
O95425	Supervillin	SVIL	852	0.133551	0.0249837	0.994305	0.118218	0.148885	0.227461	0.0668919	0.112434	0.030792	0.640113	0.0521415	0.0763888	0.176916	0.14848	0.0910742	0.241111	0.479414	0.0595086	-0.0605155	0.159998	0.12264
O95429	BAG family molecular chaperone regulator 4	BAG4	179	-0.129607	0.581286	0.994305	0.272744	-0.330177	-0.184502	-0.0747134	0.0629615	0.759279	0.936702	-0.0406341	-0.263699	0.166557	0.304255	0.0753802	0.372321	0.595576	0.145291	0.00546916	-0.0870295	0.240473
O95453	Poly(A)-specific ribonuclease PARN	PARN	619	0.108897	0.413386	0.994305	0.0105551	0.288371	0.20724	-0.139783	-0.137313	0.281555	0.801894	-0.246846	-0.0277803	0.0899699	-0.277806	-0.187036	0.0481365	0.268561	-0.232696	-0.141377	-0.0463429	-0.305197
O95466	Formin-like protein 1	FMNL1	1031	0.0530411	0.389993	0.994305	-0.0749056	0.437747	0.143115	-0.0370324	-0.0485496	0.401545	0.838498	-0.0812095	0.0749778	-0.0158898	-0.219141	-0.162047	0.0473515	0.267625	-0.281347	-0.0775192	-0.0846962	-0.239398
O95466	Formin-like protein 1	FMNL1	211	0.162206	0.483329	0.994305	0.049098	0.275314	0.324337	-0.238586	-0.192832	0.256732	0.79592	-0.256391	-0.129274	0.108602	-0.805867	-0.278348	0.00734526	0.201525	-0.219112	-0.337583	-0.187216	-0.35655
O95466	Formin-like protein 1	FMNL1	184	0.0107873	0.59713	0.994305	-0.118697	0.371842	0.131834	-0.110259	-0.395462	0.00942488	0.549534	-0.498634	-0.28032	-0.29229	-0.537523	-0.520338	0.00538904	0.201159	-0.589481	-0.451196	-0.328728	-0.631165
O95466	Formin-like protein 1	FMNL1	624	0.108171	0.193745	0.994305	0.0599423	0.399866	0.1564	-0.0142835	0.141008	0.196582	0.781103	0.19045	0.215766	0.0915667	-0.069613	-0.0249205	0.35988	0.585835	-0.0313163	0.0328464	-0.0185247	-0.16889
O95544	NAD kinase	NADK	64	0.110718	0.367827	0.994305	-0.0954984	0.292297	0.255498	-0.0340634	-0.10213	0.161403	0.766815	-0.21278	-0.0232376	0.00759821	-0.181022	-0.147338	0.107871	0.33739	-0.254395	-0.0256118	-0.0428833	-0.251792
O95544	NAD kinase	NADK	46	0.00576055	0.847801	0.998475	-0.0630693	0.174405	0.0745904	-0.128922	-0.0850078	0.127799	0.751254	-0.0105642	-0.144282	-0.0257336	-0.193242	-0.171137	0.129966	0.361323	0.0387755	-0.23229	-0.109984	-0.25131
O95544	NAD kinase	NADK	48	0.0994586	0.431129	0.994305	0.0628106	0.168049	0.136107	-0.127023	-0.124682	0.0708422	0.673583	-0.0963509	-0.153013	-0.0609767	-0.319852	-0.192201	0.0977354	0.325659	-0.00238476	-0.285199	-0.0992031	-0.289025
O95544	NAD kinase	NADK	44	0.00321485	0.889572	0.998475	-0.269577	0.198809	0.115048	-0.108618	-0.0464036	0.530173	0.877453	-0.162976	0.0886163	0.0247152	-0.117522	-0.117503	0.0165266	0.218271	-0.151056	-0.0839507	-0.0669897	-0.162466
O95644	Nuclear factor of activated T-cells, cytoplasmic 1	NFATC1	233	0.0812999	0.0168159	0.994305	0.077337	0.142455	0.0852628	0.0551086	0.0897514	0.147254	0.760448	0.101063	-0.00494593	0.0784395	0.265466	0.147856	0.0713667	0.293579	0.15232	-0.00805136	0.188045	0.143391
O95644	Nuclear factor of activated T-cells, cytoplasmic 1	NFATC1	269	0.0974255	0.119981	0.994305	0.109712	0.273892	0.0851387	0.0103678	0.14036	0.0055304	0.53792	0.120819	0.193137	0.159901	0.103671	0.0513995	0.240695	0.47907	0.0240042	0.0817715	0.0787949	-0.030086
O95644	Nuclear factor of activated T-cells, cytoplasmic 1	NFATC1	887	0.00716179	0.984318	0.998475	0.197374	0.172758	-0.158434	-0.221005	-0.0777561	0.305665	0.810928	-0.348184	-0.115136	0.0686324	-0.0403759	-0.0899052	0.0699053	0.292032	-0.15654	-0.0426748	-0.137136	-0.0264798
O95674	Phosphatidate cytidylyltransferase 2	CDS2	21	0.123719	0.202774	0.994305	-0.00568169	0.255248	0.25312	-0.0106106	0.0128717	0.844281	0.956601	0.127483	-0.101739	0.172641	-0.13178	-0.0369011	0.79543	0.885069	0.0582293	-0.157271	0.368521	-0.132032
O95674	Phosphatidate cytidylyltransferase 2	CDS2	33	0.0814544	0.303365	0.994305	-0.0207479	0.469279	0.183657	-0.043088	-0.0310458	0.640594	0.913836	-0.0782839	0.118097	0.0161924	-0.193709	-0.167732	0.0629604	0.283566	-0.156793	-0.17867	-0.0239721	-0.304222
O95685	Protein phosphatase 1 regulatory subunit 3D	PPP1R3D	46	-0.042532	0.732613	0.996122	-0.112204	0.363644	0.0127912	-0.0978553	-0.185258	0.047615	0.650137	-0.164787	-0.0152993	-0.205729	-0.214845	-0.180228	0.0174381	0.218271	-0.250276	-0.127037	-0.101849	-0.233419
O95747	Serine/threonine-protein kinase OSR1	OXSR1	324	0.00542788	0.734138	0.996122	0.346156	0	0.0108558	-0.190674	-0.260516	0.0458421	0.650137	-0.0297929	-0.284819	-0.236213	-0.33768	-0.217937	0.110673	0.339583	0.0425843	-0.265374	-0.309906	-0.1705
O95747	Serine/threonine-protein kinase OSR1	OXSR1	325	0.0208766	0.775304	0.998475	0.27363	0.0259686	0.0157845	-0.19556	-0.126226	0.0664018	0.672758	0.00384454	-0.157056	-0.131036	-0.121416	-0.14048	0.0372046	0.259004	-0.0304426	-0.116208	-0.188029	-0.164753
O95747	Serine/threonine-protein kinase OSR1	OXSR1	339	0.0412692	0.480576	0.994305	-0.0284273	0.240161	0.110966	-0.0871151	-0.0455214	0.713901	0.929028	-0.100601	0.00955803	0.130409	-0.136406	-0.0169223	0.446332	0.648154	-0.0235681	-0.0102764	0.0400402	-0.136297
O95759	TBC1 domain family member 8	TBC1D8	1054	0.193905	0.0885338	0.994305	0.0448362	0.378408	0.30268	0.0851298	0.0303164	0.256584	0.79592	0.0442372	0.010764	0.256632	0.0163955	-0.0409216	0.865189	0.924065	0.0324633	-0.205445	0.218802	-0.114307
O95772	MLN64 N-terminal domain homolog	STARD3NL	39	0.059313	0.102716	0.994305	0.0489662	0.145297	0.0696597	0.00632721	0.146846	0.0895833	0.69846	0.0115851	0.0914385	0.277891	0.202254	0.0230572	0.972195	0.984031	-0.156922	0.0160953	0.102487	0.030019
O95782	AP-2 complex subunit alpha-1	AP2A1	518	0.0714994	0.631211	0.994305	0.0823142	0.0606846	0.242728	-0.193569	-0.147284	0.224367	0.795091	0.06184	-0.25815	-0.0364174	-0.347712	-0.166512	0.360656	0.586437	0.164088	-0.22316	-0.112659	-0.220365
O95817	BAG family molecular chaperone regulator 3	BAG3	173	-0.202296	0.615958	0.994305	0.448078	-0.497856	-0.29963	-0.104962	0.295643	0.286868	0.801894	0.427511	-0.234334	0.163775	0.505003	0.218003	0.27534	0.511969	0.692375	0.104534	-0.163532	0.331473
O95817	BAG family molecular chaperone regulator 3	BAG3	289	-0.0671065	0.786171	0.998475	0.239558	-0.0616191	-0.0725939	-0.219643	-0.0213507	0.794949	0.941045	0.204288	-0.0887696	-0.0296502	-0.0130513	0.012532	0.753125	0.859609	0.228609	-0.0173791	-0.146253	0.0424431
O95817	BAG family molecular chaperone regulator 3	BAG3	377	-0.0803832	0.888718	0.998475	0.344303	-0.261866	-0.0693467	-0.0914198	0.247491	0.456798	0.859848	0.281446	-0.315014	0.213537	0.328863	0.184342	0.208419	0.450173	0.52298	-0.0529905	0.0460504	0.322633
O95817	BAG family molecular chaperone regulator 3	BAG3	285	-0.0753818	0.82965	0.998475	0.222972	-0.151832	-0.0313543	-0.119409	0.0670561	0.407862	0.838884	0.12685	-0.0811766	0.00726199	0.160761	0.0469418	0.590376	0.752951	0.23803	0.100979	-0.13936	-0.00709516
O95819	Mitogen-activated protein kinase kinase kinase kinase 4	MAP4K4	710	0.255089	0.284287	0.994305	0.274325	0.759499	0.235853	-0.224143	-0.234356	0.526611	0.876597	-0.312729	0.424287	-0.155984	-0.546715	-0.288661	0.0770619	0.300381	-0.433925	-0.0655259	-0.143397	-0.51534
O95819	Mitogen-activated protein kinase kinase kinase kinase 4	MAP4K4	631	0.0977212	0.414142	0.994305	-0.0486725	0.328028	0.244115	-0.11401	-0.165195	0.165783	0.766815	-0.272787	-0.0576027	0.0292021	-0.357116	-0.317483	0.0456828	0.265908	-0.347586	-0.292163	-0.0261355	-0.342802
O95819	Mitogen-activated protein kinase kinase kinase kinase 4	MAP4K4	846	0.0369757	0.495065	0.994305	-0.102687	0.328104	0.119207	-0.0452552	-0.166208	0.016049	0.595744	-0.204817	-0.122661	-0.127599	-0.280811	-0.117735	0.0510053	0.271734	-0.307753	-0.110571	-0.0909218	-0.1249
O95831	Apoptosis-inducing factor 1, mitochondrial	AIFM1	268	0.0266837	0.595091	0.994305	-0.107919	0.365623	0.161286	-0.136716	-0.163542	0.129836	0.751254	-0.395864	-0.0507692	-0.0229422	-0.276314	-0.293564	0.0430709	0.264465	-0.445615	-0.273732	-0.0572649	-0.313397
O95835	Serine/threonine-protein kinase LATS1	LATS1	464	0.0997183	0.165226	0.994305	0.149946	0.201815	0.0494908	-0.0272662	0.100456	0.0510757	0.650137	0.1243	0.0481095	0.216509	0.0766112	-0.0133499	0.79175	0.882777	0.157173	-0.0584317	0.031732	-0.0698756
O96013	Serine/threonine-protein kinase PAK 4	PAK4	181	0.0841819	0.100819	0.994305	0.0960248	0.254264	0.0723389	0.0328788	-0.0322846	0.389392	0.836967	0.0408003	-0.0650944	0.00052515	-0.114618	-0.0777776	0.692301	0.820792	0.149771	-0.0964507	-0.080595	-0.0749601
O96013	Serine/threonine-protein kinase PAK 4	PAK4	104	0.213351	0.13676	0.994305	0.148948	0.296281	0.277754	-0.0600365	0.023522	0.218351	0.789405	0.0202978	0.135057	0.0267462	0.00374385	-0.081127	0.636945	0.785536	-0.135116	-0.120129	0.156805	-0.0421246
O96013	Serine/threonine-protein kinase PAK 4	PAK4	207	0.159518	0.441763	0.994305	0.0938906	0.26834	0.225145	-0.207485	0.014358	0.878717	0.96817	-0.0195812	0.0482972	0.0663902	-0.123675	0.00781604	0.944708	0.967016	0.127025	-0.124912	0.0780257	-0.0623936
O96019	Actin-like protein 6A	ACTL6A	233	0.0201818	0.51386	0.994305	-0.055018	0.269284	0.0953815	-0.0741964	-0.137255	0.0662812	0.672758	-0.174294	-0.100216	-0.026964	-0.257135	-0.154011	0.00975158	0.201525	-0.0954379	-0.17189	-0.136133	-0.219826
P00519	Tyrosine-protein kinase ABL1	ABL1	569	0.105133	0.287311	0.994305	0.0668058	0.14346	0.150819	-0.0820528	-0.0165641	0.930935	0.982351	-0.0514035	0.0182752	0.133234	-0.120483	-0.114146	0.0313591	0.248715	-0.0819239	-0.151557	-0.0378437	-0.146367
P00558	Phosphoglycerate kinase 1	PGK1	203	0.137973	0.428343	0.994305	0.133502	0.177017	0.142445	-0.163576	-0.00436855	0.531257	0.878245	0.0509486	-0.0158281	0.00709098	-0.194492	-0.0615903	0.535168	0.714753	0.116703	-0.112644	-0.010537	-0.168799
P01889	HLA class I histocompatibility antigen, B-7 alpha chain	HLA-B	352	0.00773127	0.664079	0.994305	0.118779	0.0511148	-0.0565058	-0.0356523	0.132852	0.250722	0.79592	0.796916	-0.0153036	0.056493	0.209211	0.155745	0.207779	0.449342	0.852134	0.111183	0.0350547	0.200307
P02545	Prelamin-A/C;Lamin-A/C	LMNA	406	0.312742	0.196933	0.994305	0.462044	0.524801	0.16344	-0.140125	-0.0471137	0.782711	0.9383	-0.107299	0.3238	0.0089055	-0.103133	-0.169958	0.146073	0.383077	-0.283818	0.0542911	-0.127177	-0.212739
P02545	Prelamin-A/C;Lamin-A/C	LMNA	414	0.00534244	0.733204	0.996122	0.132638	0.284114	-0.121953	-0.140804	-0.0402542	0.755529	0.936702	0.0619507	0.148306	-0.142459	-0.17481	-0.135651	0.108234	0.337509	-0.0144438	-0.109909	-0.34585	-0.161393
P02545	Prelamin-A/C;Lamin-A/C	LMNA	277	0.111251	0.580484	0.994305	0.0801354	0.212182	0.142367	-0.207206	-0.00531117	0.480636	0.864682	0.0312268	-0.0418492	0.0408188	-0.238278	-0.10596	0.161119	0.403963	0.0344328	-0.0820864	-0.129834	-0.23181
P02545	Prelamin-A/C;Lamin-A/C	LMNA	390	0.118991	0.400921	0.994305	0.133999	0.209058	0.103983	-0.146192	0.0594495	0.718155	0.929028	0.0844931	-0.125421	0.0762184	0.0426807	0.0226679	0.91217	0.948036	0.131155	-0.146942	-0.0319994	0.0773351
P02545	Prelamin-A/C;Lamin-A/C	LMNA	392	0.0835042	0.73572	0.996122	0.132198	0.109011	0.0579977	-0.189613	-0.0425937	0.571495	0.891136	0.103767	-0.0782235	-0.00696391	-0.160503	-0.139313	0.216883	0.457324	0.0833506	-0.117749	-0.18769	-0.160877
P02545	Prelamin-A/C;Lamin-A/C	LMNA	22	0.0495333	0.867828	0.998475	0.127141	0.0939709	0.00509569	-0.176856	-0.00689638	0.888474	0.969693	0.027721	-0.0415138	0.055283	-0.0580556	-0.0564253	0.591861	0.753737	0.104012	-0.0577829	-0.0980521	-0.0550678
P02686	Myelin basic protein	MBP	19	-0.109552	0.836223	0.998475	0.382247	-0.294451	-0.143097	-0.076007	0.118841	0.637309	0.913836	0.112822	-0.290605	0.12486	0.321616	0.105573	0.460123	0.656561	0.406404	-0.0603372	-0.1627	0.271483
P02686	Myelin basic protein	MBP	26	-0.142198	0.921571	0.998475	0.537175	-0.134824	-0.149573	-0.178708	0.195526	0.374633	0.836269	0.199748	-0.201263	0.241313	0.191305	0.0660217	0.401265	0.616082	0.483028	-0.100341	-0.0411197	0.173163
P02686	Myelin basic protein	MBP	112	-0.110254	0.999215	0.999653	0.53114	-0.31142	-0.154953	-0.065555	0.285874	0.407326	0.838884	0.393849	-0.324887	0.209396	0.362351	0.249245	0.166494	0.40639	0.763045	0.00769474	0.0740832	0.424406
P02686	Myelin basic protein	MBP	146	-0.0370636	0.970581	0.998475	0.262001	-0.203827	0.0186766	-0.0928037	-0.0174064	0.694606	0.923149	0.150627	-0.264704	0.00580296	-0.0406158	-0.0115154	0.687241	0.818459	0.530494	-0.142594	-0.209612	0.119563
P02686	Myelin basic protein	MBP	96	-0.159165	0.683543	0.994305	0.367965	-0.324304	-0.0974136	-0.220916	0.0328174	0.974251	0.994748	0.329978	-0.375311	0.0355704	0.0300644	-0.067286	0.724847	0.841964	0.771831	-0.175454	-0.272157	0.0408818
P02686	Myelin basic protein	MBP	40	-0.0850327	0.700333	0.994305	0.310024	-0.379985	-0.0766698	-0.0933955	0.0767861	0.933224	0.982351	0.0725031	-0.479496	0.0810691	0.2672	0.0598897	0.693828	0.821563	0.452981	-0.272901	-0.157169	0.276949
P02794	Ferritin heavy chain;Ferritin heavy chain, N-terminally processed	FTH1	179	0.0588641	0.300364	0.994305	0.28869	0.129113	-0.0341562	-0.011385	0.0423191	0.91523	0.97891	-0.165933	0.0559916	0.0286466	0.109049	0.0143106	0.803558	0.889824	-0.218146	0.0652483	-0.0366272	0.308976
P02794	Ferritin heavy chain;Ferritin heavy chain, N-terminally processed	FTH1	183	0.0328364	0.514161	0.994305	0.336935	0.0747226	-0.00904986	-0.116943	0.0434332	0.289358	0.801894	0.0300852	-0.0381895	0.132255	0.0567812	0.00385671	0.599937	0.759115	0.00530512	0.0024083	-0.0133283	0.0230387
P04040	Catalase	CAT	515	0.205972	0.10752	0.994305	0.147063	0.264882	0.30983	-0.0305875	0.0773449	0.356315	0.82562	-0.0727135	0.000241072	0.188553	0.154449	0.0337357	0.0212293	0.230431	0.0423152	0.0154672	0.0465445	0.0251561
P04049	RAF proto-oncogene serine/threonine-protein kinase	RAF1	642	0.118809	0.292839	0.994305	0.0782627	0.196312	0.159356	-0.0992029	-0.0181434	0.283498	0.801894	-0.0266058	0.00430966	-0.009681	-0.140812	-0.0518593	0.411429	0.624906	0.0858244	-0.0740964	-0.0296222	-0.235249
P04049	RAF proto-oncogene serine/threonine-protein kinase	RAF1	43	0.100815	0.464923	0.994305	0.107316	0.265268	0.0943136	-0.16747	-0.0869325	0.122142	0.742532	-0.0412844	-0.0412602	-0.132581	-0.29359	-0.179419	0.0694326	0.291519	-0.0252409	-0.120943	-0.237895	-0.306204
P04049	RAF proto-oncogene serine/threonine-protein kinase	RAF1	259	0.0620439	0.677634	0.994305	0.072329	0.111843	0.0517589	-0.135205	-0.0432288	0.0734559	0.676817	-0.0198528	-0.0612092	-0.0252483	-0.103934	-0.0725769	0.0581252	0.282124	-0.0082051	-0.0679497	-0.0772041	-0.118307
P04049	RAF proto-oncogene serine/threonine-protein kinase;Serine/threonine-protein kinase A-Raf	RAF1;ARAF	621;582	0.110518	0.287439	0.994305	0.113479	0.368214	0.107557	-0.0973611	-0.0511371	0.441358	0.853517	-0.112392	0.0101184	0.0633297	-0.124385	-0.0853883	0.0273265	0.238741	-0.186861	-0.0915149	-0.0730948	-0.0792617
P04049	RAF proto-oncogene serine/threonine-protein kinase;Serine/threonine-protein kinase A-Raf	RAF1;ARAF	624;585	0.0148051	0.601766	0.994305	0.0292317	0.000378511	0.12843	-0.0646544	-0.0143957	0.537637	0.88055	-0.0456971	-0.0890016	0.0373676	0.0169057	-0.154681	0.0942008	0.319281	-0.110176	-0.24929	-0.199186	0.00944168
P04075	Fructose-bisphosphate aldolase A	ALDOA	36	0.0913831	0.418042	0.994305	0.0613053	0.218749	0.121461	-0.127899	-0.0880914	0.220359	0.792085	-0.109791	-0.0663914	0.0539339	-0.165328	-0.0610793	0.11595	0.347217	-0.0324047	-0.0686826	-0.053476	-0.219489
P04075	Fructose-bisphosphate aldolase A	ALDOA	39	0.106017	0.2843	0.994305	0.0503959	0.284321	0.161638	-0.0858147	-0.0534976	0.239712	0.79592	-0.0715481	-0.0354471	0.0355895	-0.11482	-0.097626	0.0143393	0.210666	-0.091848	-0.103404	-0.0571752	-0.152619
P04075	Fructose-bisphosphate aldolase A	ALDOA	46	0.109339	0.1998	0.994305	0.127671	0.139709	0.0910064	-0.0586769	-0.0454358	0.198342	0.782683	-0.0276985	-0.0631731	0.0220727	-0.0692622	-0.123619	0.021101	0.230431	-0.0618105	-0.182951	-0.0934156	-0.153823
P04183	Thymidine kinase, cytosolic	TK1	13	-0.0569197	0.0243849	0.994305	-0.0418338	-0.0676391	-0.0462003	-0.11098	-0.0314411	0.894373	0.97133	0.143081	-0.111207	-0.0353367	-0.0275454	-0.0161518	0.793377	0.883682	0.30233	-0.0677451	-0.156305	0.0354416
P04233	HLA class II histocompatibility antigen gamma chain	CD74	8	0.00685587	0.850822	0.998475	0.154353	0.08695	-0.0732382	-0.1155	0.0485325	0.6353	0.913717	0.152867	-0.132168	-0.0558019	0.205855	-0.0213865	0.966667	0.981382	0.249085	-0.0458069	-0.18974	0.00303388
P04406	Glyceraldehyde-3-phosphate dehydrogenase	GAPDH	83	0.100627	0.00869253	0.994305	0.102837	0.111005	0.0465742	0.0984179	0.0149022	0.774758	0.937369	0.0788055	-0.0490011	-0.0658548	0.0869993	0.00137852	0.773656	0.871063	0.161983	-0.0889626	-0.0720527	0.0748097
P04406	Glyceraldehyde-3-phosphate dehydrogenase	GAPDH	153	0.0682275	0.199365	0.994305	0.02593	0.203037	0.110525	-0.0185177	0.214009	0.0578162	0.66753	0.0522002	0.29739	0.344007	0.130629	0.00260586	0.546357	0.721871	-0.033514	0.44568	0.0387257	-0.113515
P04792	Heat shock protein beta-1	HSPB1	15	-0.148945	0.704348	0.994305	0.379516	-0.34051	-0.130429	-0.16746	0.712115	0.0130031	0.589605	0.91228	0.324467	0.768642	0.655588	0.258311	0.0436122	0.265155	0.617498	0.192534	0.209105	0.307517
P04792	Heat shock protein beta-1	HSPB1	82	-0.152513	0.870991	0.998475	0.430135	-0.233786	-0.167151	-0.137876	0.414613	0.0887365	0.694355	0.724336	-0.00480905	0.309563	0.519662	0.128015	0.324315	0.556134	0.812459	-0.0234547	-0.096622	0.279485
P04792	Heat shock protein beta-1	HSPB1	86	-0.19726	0.568395	0.994305	0.385345	-0.438922	-0.185006	-0.209514	0.304728	0.134557	0.751254	0.445751	-0.0985403	0.316104	0.293352	0.00919862	0.475345	0.668381	0.681777	-0.0758205	-0.104587	0.0942177
P04899	Guanine nucleotide-binding protein G(i) subunit alpha-2;Guanine nucleotide-binding protein G(i) subunit alpha-1;Guanine nucleotide-binding protein G(t) subunit alpha-2;Guanine nucleotide-binding protein G(t) subunit alpha-1;Guanine nucleotide-binding protein G(t) subunit alpha-3;Guanine nucleotide-binding protein G(k) subunit alpha	GNAI2;GNAI1;GNAT2;GNAT1;GNAT3;GNAI3	207;206;206;202;206;206	0.0740565	0.434728	0.994305	0.0301633	0.270532	0.11795	-0.122738	-0.0772681	0.185507	0.77698	-0.28891	-0.0352999	0.00128152	-0.119236	-0.144028	0.0721196	0.293865	-0.377065	-0.132844	-0.067922	-0.155212
P04920	Anion exchange protein 2	SLC4A2	243	0.0733676	0.797166	0.998475	0.0726105	0.353434	0.0741248	-0.33981	0.0813172	0.71939	0.929238	0.0995644	0.06307	0.138873	-0.185847	0.050394	0.323658	0.555637	0.107371	-0.0402615	-0.00658349	0.174097
P04920	Anion exchange protein 2	SLC4A2	113	0.105172	0.16487	0.994305	0.0965648	0.198072	0.11378	-0.0429412	0.158573	0.105949	0.721021	0.292053	0.0970746	0.220072	-0.00560905	0.0204421	0.396357	0.612771	0.391468	-0.0399178	0.0465135	-0.00562927
P04920	Anion exchange protein 2	SLC4A2	173	0.134115	0.127863	0.994305	0.139825	0.203546	0.128404	-0.0390296	-0.0155564	0.605834	0.904653	0.157026	-0.0246012	-0.0238458	-0.00726692	-0.0330722	0.904235	0.942727	0.239435	-0.224445	0.0195114	-0.0856559
P05107	Integrin beta-2	ITGB2	760	0.0818409	0.0998156	0.994305	0.214652	0.0402807	0.123401	0.0284394	0.175001	0.0404818	0.650137	0.0538513	0.142414	0.207588	0.290348	0.169891	0.0171245	0.218271	0.169352	0.119945	0.17043	0.305181
P05109	Protein S100-A8;Protein S100-A8, N-terminally processed	S100A8	90	0.214187	0.0531343	0.994305	0.326771	0.370296	0.0985863	0.101603	0.155418	0.160253	0.766815	0.00140122	0.241759	0.0690764	0.478831	0.108629	0.277843	0.514723	-0.0777611	0.253363	0.0346435	0.182614
P05114	Non-histone chromosomal protein HMG-14	HMGN1	86	-0.0365947	0.834375	0.998475	0.503405	-0.275083	-0.140948	0.0677584	0.264536	0.254764	0.79592	0.153267	-0.186705	0.375805	0.565465	0.241688	0.110838	0.339583	0.14036	0.0188044	0.343016	0.557044
P05114	Non-histone chromosomal protein HMG-14	HMGN1	89	-0.0956948	0.976305	0.998475	0.523667	-0.308321	-0.211119	0.0197295	0.227925	0.301464	0.809961	0.210356	-0.212102	0.245494	0.440657	0.264595	0.0831187	0.306134	0.40114	0.0409852	0.128049	0.434187
P05114	Non-histone chromosomal protein HMG-14	HMGN1	7	-0.0544102	0.788797	0.998475	0.634504	-0.286351	-0.166421	0.0576011	0.400045	0.0602204	0.670811	0.306188	0.0541801	0.493902	0.643413	0.287919	0.165349	0.405536	0.283883	0.291955	-0.127071	0.38578
P05114	Non-histone chromosomal protein HMG-14	HMGN1	8	0.0222424	0.667484	0.994305	0.681626	-0.315783	-0.114504	0.158989	0.367059	0.0633693	0.670811	0.278329	0.109516	0.455788	0.760333	0.272418	0.146914	0.384256	0.25305	0.291786	-0.0895438	0.511833
P05114	Non-histone chromosomal protein HMG-14	HMGN1	99	-0.108148	0.90229	0.998475	0.507925	-0.393841	-0.163513	-0.0527838	0.325183	0.334013	0.818511	0.360882	-0.28943	0.289485	0.364298	0.253098	0.144559	0.381415	0.740224	0.0183144	0.120571	0.385625
P05129	Protein kinase C gamma type	PRKCG	514	0.0857743	0.32435	0.994305	-0.0506573	0.415955	0.222206	-0.0514603	-0.0436391	0.506248	0.874604	-0.242845	0.0839039	0.0694141	-0.156692	-0.163002	0.302327	0.536268	-0.47983	-0.123166	0.155874	-0.202838
P12236	ADP/ATP translocase 2;ADP/ATP translocase 2, N-terminally processed;ADP/ATP translocase 3;ADP/ATP translocase 3, N-terminally processed;ADP/ATP translocase 1	SLC25A5;SLC25A6;SLC25A4	42;42;42	0.156824	0.325753	0.994305	0.083333	0.293556	0.230316	-0.147765	-0.0902318	0.434934	0.851431	-0.301232	-0.0365864	0.144769	-0.143877	-0.024967	0.545555	0.721584	-0.412899	-0.0229693	0.142695	-0.0269647
P05386	60S acidic ribosomal protein P1	RPLP1	104	-0.159731	0.808049	0.998475	0.467069	-0.336801	-0.223374	-0.0960871	0.0752983	0.792313	0.940488	0.0639305	-0.239493	0.0866662	0.196345	0.131023	0.28154	0.51787	0.348461	0.0405992	-0.096646	0.221448
P05387	60S acidic ribosomal protein P2	RPLP2	105	-0.159731	0.808049	0.998475	0.467069	-0.336801	-0.223374	-0.0960871	0.0752983	0.792313	0.940488	0.0639305	-0.239493	0.0866662	0.196345	0.131023	0.28154	0.51787	0.348461	0.0405992	-0.096646	0.221448
P05387	60S acidic ribosomal protein P2	RPLP2	79	-0.135688	0.799291	0.998475	0.317269	-0.175868	-0.143662	-0.127715	-0.00213171	0.893895	0.97133	0.0657662	-0.165503	0.131063	-0.0700297	-0.0605041	0.909024	0.946307	0.270531	-0.105694	-0.09384	-0.0271682
P05387	60S acidic ribosomal protein P2	RPLP2	17	-0.225872	0.607271	0.994305	0.600976	-0.117546	-0.828888	-0.334198	0.166037	0.515596	0.874935	0.296278	-0.293252	0.035796	0.429775	0.387019	0.278001	0.514795	0.592736	0.216411	-0.287251	0.557628
P05412	Transcription factor AP-1;Transcription factor jun-D	JUN;JUND	73;100	-0.0410958	0.998464	0.999653	0.242781	-0.12406	0.0418684	-0.16136	0.160335	0.184324	0.77698	0.0751104	-0.0567944	0.245559	0.325639	0.108813	0.206927	0.448695	0.287365	-0.0227443	0.0110655	0.206561
P05455	Lupus La protein	SSB	366	0.0933154	0.404075	0.994305	0.131316	0.255703	0.0553144	-0.129717	-0.0592855	0.315155	0.816699	-0.0916745	0.056099	-0.154132	-0.0268964	0.00243853	0.552243	0.726327	-0.00560109	0.0283222	-0.127544	0.0104782
P05556	Integrin beta-1	ITGB1	777	0.0720649	0.194962	0.994305	0.338659	0.0948028	0.0493269	0.00922969	0.410876	0.00251564	0.53792	0.375223	0.337359	0.446529	0.542095	0.39313	0.00371946	0.201159	0.480921	0.329295	0.288981	0.456965
P05771	Protein kinase C beta type	PRKCB	500	0.077454	0.387276	0.994305	-0.0657593	0.427599	0.220667	-0.0859669	-0.102341	0.393711	0.837483	-0.264288	0.0897615	0.0596062	-0.289899	-0.257335	0.231157	0.470012	-0.457712	-0.117494	0.143389	-0.397177
P06396	Gelsolin	GSN	653;652	0.138299	0.387409	0.994305	0.106361	0.283549	0.170237	-0.170589	-0.0156248	0.68622	0.921187	-0.302302	0.0430015	0.158296	-0.0742512	-0.173109	0.167149	0.407532	-0.653917	-0.157106	-0.0108011	-0.189111
P06396	Gelsolin	GSN	386;385	0.0465596	0.96759	0.998475	0.064237	0.0290984	0.0640207	-0.167151	-0.0704137	0.808366	0.945609	-0.108961	-0.133318	0.194961	-0.031866	-0.049804	0.237402	0.476453	0.0105939	-0.220388	-0.00844125	-0.0911668
P06400	Retinoblastoma-associated protein	RB1	807	-0.0592363	0.85796	0.998475	0.234709	0.0642883	-0.182761	-0.197334	-0.205392	0.357394	0.82562	0.218795	-0.133121	-0.277663	-0.367485	0.0495371	0.738437	0.850184	0.169477	0.193997	-0.0704027	-0.543777
P06400	Retinoblastoma-associated protein	RB1	356	0.0785342	0.701834	0.994305	0.134409	0.134824	0.0226596	-0.170566	-0.0842236	0.553217	0.883192	0.132009	-0.053337	-0.11511	-0.121042	-0.0913774	0.266693	0.503533	0.0697475	-0.0932418	-0.089513	-0.126675
P06454	Prothymosin alpha;Prothymosin alpha, N-terminally processed;Thymosin alpha-1	PTMA	2	-0.0979215	0.870877	0.998475	0.271281	-0.135944	-0.0598995	-0.144827	0.0841105	0.752293	0.936702	0.113078	-0.184293	0.0689517	0.0992693	0.0239139	0.516515	0.702	0.325721	-0.0913974	-0.0637383	0.111566
P06493	Cyclin-dependent kinase 1;Cyclin-dependent kinase 2;Cyclin-dependent kinase 3	CDK1;CDK2;CDK3	14;14;14	-0.123466	0.165135	0.994305	0.043591	-0.0783294	-0.22498	-0.168603	-0.208266	0.837988	0.954752	0.525508	-0.278747	-0.17654	-0.239993	-0.159769	0.932407	0.95918	0.625094	-0.230547	-0.202602	-0.116936
P06493	Cyclin-dependent kinase 1;Cyclin-dependent kinase 2;Cyclin-dependent kinase 3	CDK1;CDK2;CDK3	15;15;15	-0.118609	0.150003	0.994305	0.0120293	-0.0772349	-0.322735	-0.159983	-0.175733	0.516212	0.874935	0.301765	-0.141966	-0.374093	-0.209501	-0.112605	0.676395	0.812065	0.312819	-0.241585	-0.363905	0.0163737
P06576	ATP synthase subunit beta, mitochondrial	ATP5B	529	0.0554499	0.680209	0.994305	-0.0446761	0.155576	0.216317	-0.166145	-0.0330401	0.884048	0.9684	0.0350991	-0.117308	0.144253	-0.101179	-0.123626	0.46982	0.663423	0.199225	-0.165104	-0.0821481	-0.299913
P06702	Protein S100-A9	S100A9	113	0.185042	0.159219	0.994305	0.26317	0.358041	-0.0538962	0.106915	0.18512	0.292255	0.801894	0.153156	0.385723	-0.166688	0.217085	0.232082	0.121528	0.35239	0.258516	0.409223	-0.0514638	0.205649
P06733	Alpha-enolase	ENO1	419	0.10209	0.491565	0.994305	0.0306203	0.250116	0.173561	-0.167434	-0.0929598	0.187329	0.77698	-0.13219	-0.05373	0.0340733	-0.226911	-0.137098	0.0380926	0.260694	-0.0537764	-0.163659	-0.110537	-0.242706
P06744	Glucose-6-phosphate isomerase	GPI	109	0.13455	0.608143	0.994305	0.10632	0.203701	0.162781	-0.240869	-0.0447381	0.392203	0.837483	-0.0659468	-0.116781	0.0584153	-0.0235294	-0.0972956	0.123025	0.354362	0.0187928	-0.180341	-0.118147	-0.0764443
P06748	Nucleophosmin	NPM1	125	-0.0831395	0.753445	0.998475	0.252552	-0.228352	-0.122663	-0.043616	0.159925	0.18767	0.77698	0.22667	-0.0697389	0.0931808	0.249777	0.308358	0.0769108	0.300381	0.575314	0.237388	0.0293245	0.379328
P06748	Nucleophosmin	NPM1	139	-0.11428	0.751931	0.998475	0.327874	-0.294248	0.00156442	-0.230125	-0.0662352	0.949311	0.986904	0.521071	-0.444666	0.0274308	-0.159901	-0.0202545	0.633318	0.783916	0.635369	-0.195332	-0.131388	0.090879
P06748	Nucleophosmin	NPM1	10	-0.0560693	0.933151	0.998475	0.461992	0.0200541	-0.132193	-0.416707	0.0398487	0.879126	0.96817	0.214415	-0.219094	0.210859	-0.131161	-0.0456181	0.684068	0.816924	0.433857	-0.114908	-0.0616556	-0.0295805
P06748	Nucleophosmin	NPM1	199	-0.458376	0.321382	0.994305	0.418187	-0.505085	-0.62517	-0.411667	-0.371544	0.756126	0.936702	0.819686	-0.499751	-0.431981	-0.311108	-0.0837836	0.860036	0.920551	1.02326	-0.211208	-0.591065	0.0436406
P06753	Tropomyosin alpha-3 chain	TPM3	88	-0.0807014	0.854297	0.998475	0.316101	-0.250897	-0.0806723	-0.0807305	0.106132	0.546127	0.881204	0.101584	-0.201888	0.11068	0.246672	0.120304	0.20605	0.447585	0.263086	0.0239335	-0.0360779	0.216675
P06756	Integrin alpha-V;Integrin alpha-V heavy chain;Integrin alpha-V light chain	ITGAV	1046	-0.0394429	0.737153	0.996122	0.31321	0.00882934	-0.0877151	-0.0935208	0.0464696	0.396227	0.837483	-0.0719613	-0.0327934	0.125733	0.424553	0.0530193	0.319139	0.551183	-0.0111207	-0.0355909	0.117159	0.349382
P07108	Acyl-CoA-binding protein	DBI	29	0.133079	0.24936	0.994305	0.526064	-0.0638549	0.0546156	0.211542	0.17827	0.391981	0.837483	0.416483	-0.233454	0.160223	0.196317	0.215969	0.233452	0.472242	0.7159	-0.0794933	0.0430973	0.388841
P07332	Tyrosine-protein kinase Fes/Fps	FES	421	0.0826837	0.347315	0.994305	-0.0847454	0.420379	0.176169	-0.0108014	0.00344062	0.949251	0.986904	-0.0633468	0.0702281	0.084618	-0.0795561	-0.119238	0.27376	0.510869	-0.256556	-0.0678443	0.093141	-0.170632
P07355	Annexin A2	ANXA2	184	-0.0323702	0.689119	0.994305	0.338699	0.0211142	-0.0950032	-0.0858546	-0.025152	0.767107	0.936702	-0.10387	-0.135378	0.0535656	0.108685	0.155028	0.436295	0.640697	0.289183	0.0294057	-0.189247	0.28065
P07355	Annexin A2;Putative annexin A2-like protein	ANXA2;ANXA2P2	127;127	0.0438687	0.548593	0.994305	-0.0162332	0.103971	0.281317	-0.131303	0.154756	0.179345	0.77698	-0.00872627	0.0123143	0.330891	0.297198	0.120473	0.215766	0.456742	0.0553413	-0.0553285	0.185604	0.310712
P07355	Annexin A2;Putative annexin A2-like protein	ANXA2;ANXA2P2	12;12	0.118824	0.072574	0.994305	0.139271	0.147302	0.0983772	-0.00475425	0.0393248	0.00682482	0.53792	0.0404611	0.0381884	0.0231791	0.0508678	-0.0475944	0.488861	0.679452	-0.0692195	-0.0283895	-0.0667992	0.0653812
P07355	Annexin A2;Putative annexin A2-like protein	ANXA2;ANXA2P2	18;18	0.0618941	0.3396	0.994305	-0.00857719	0.194631	0.132365	-0.0538949	-0.0784371	0.348491	0.821483	-0.0502576	-0.12	0.077292	-0.106617	0.000893012	0.474838	0.667919	0.0251156	-0.19382	0.0118234	-0.0100374
P07355	Annexin A2;Putative annexin A2-like protein	ANXA2;ANXA2P2	26;26	0.0828897	0.805219	0.998475	0.13835	0.0274296	0.209433	-0.263181	-0.239498	0.275408	0.801422	-0.020177	-0.584629	0.141517	-0.458818	-0.0429922	0.767826	0.868149	0.153845	-0.0947431	0.00875876	-0.155301
P07355	Annexin A2;Putative annexin A2-like protein	ANXA2;ANXA2P2	2;2	0.0672665	0.510987	0.994305	0.0173861	0.175452	0.117147	-0.118536	0.0561126	0.501097	0.872392	-0.128589	0.116736	0.286317	-0.00451113	0.040937	0.441487	0.643958	-0.0504129	0.0594936	0.0577186	0.0241555
P07355	Annexin A2;Putative annexin A2-like protein	ANXA2;ANXA2P2	19;19	0.0379409	0.56025	0.994305	-0.0706507	0.197756	0.146533	-0.0835568	-0.0596338	0.517152	0.875287	-0.166141	-0.0967966	0.111476	-0.022471	-0.006231	0.386241	0.605553	0.0105423	-0.14691	-0.0068161	-0.0056459
P07355	Annexin A2;Putative annexin A2-like protein	ANXA2;ANXA2P2	3;3	0.0672665	0.510987	0.994305	0.0173861	0.175452	0.117147	-0.118536	0.0561126	0.501097	0.872392	-0.128589	0.116736	0.286317	-0.00451113	0.040937	0.441487	0.643958	-0.0504129	0.0594936	0.0577186	0.0241555
P07355	Annexin A2;Putative annexin A2-like protein	ANXA2;ANXA2P2	24;24	0.123198	0.424987	0.994305	0.0979486	0.179435	0.148448	-0.149966	-0.0587156	0.180164	0.77698	0.00347185	-0.199679	-0.0257722	-0.091659	-0.132022	0.234837	0.473497	0.0773599	-0.194817	-0.0717839	-0.192259
P07437	Tubulin beta chain	TUBB	55	0.102998	0.128013	0.994305	0.11943	0.123659	0.0865662	-0.0298259	-0.0459477	0.76657	0.936702	-0.166004	-0.043709	0.167648	-0.0481863	-0.0280539	0.263765	0.501956	0.0184365	-0.0791373	-0.00969966	-0.046408
P07814	Bifunctional glutamate/proline--tRNA ligase;Glutamate--tRNA ligase;Proline--tRNA ligase	EPRS	886	0.0397734	0.337461	0.994305	0.165913	0.0233167	0.0562301	-0.0450571	-0.0108931	0.397819	0.837483	-0.0224641	-0.0953652	0.018646	0.000677844	-0.0474813	0.516536	0.702	0.0758132	-0.0824135	-0.0965316	-0.0125491
P07900	Heat shock protein HSP 90-alpha	HSP90AA1	231	0.354372	0.00523269	0.994305	0.374753	0.511573	0.333992	0.271569	-0.000179198	0.541606	0.88055	0.151792	0.0221807	-0.0225391	-0.0343731	-0.0566178	0.308068	0.539814	-0.24671	-0.138041	0.0248057	0.030381
P07900	Heat shock protein HSP 90-alpha	HSP90AA1	263	0.148515	0.0729327	0.994305	0.103982	0.42097	0.0996568	0.193048	0.0258846	0.622284	0.908878	-0.0627287	0.100827	0.114765	-0.0490577	0.013811	0.770488	0.868904	-0.496332	0.0282829	0.264562	-0.000660877
P07910	Heterogeneous nuclear ribonucleoproteins C1/C2	HNRNPC	299	0.229445	0.2445	0.994305	0.269	0.361363	-0.161076	0.18989	0.253297	0.146714	0.759865	-0.0888577	0.217704	0.288889	0.410044	0.206067	0.576121	0.742183	-0.388733	0.129178	0.282956	0.418122
P07910	Heterogeneous nuclear ribonucleoproteins C1/C2	HNRNPC	233	0.0413051	0.566659	0.994305	0.255735	0.0584017	0.0242084	-0.133203	-0.00700728	0.664123	0.91704	-0.228195	-0.0895978	0.0755832	0.0959465	-0.0396304	0.276468	0.513419	-0.250829	-0.0138586	-0.0654022	0.0138938
P07910	Heterogeneous nuclear ribonucleoproteins C1/C2	HNRNPC	162	0.10428	0.173709	0.994305	0.316507	0.140071	-0.0190608	0.0684883	0.131869	0.426046	0.846041	-0.170587	0.310011	-0.0462722	0.431725	-0.054028	0.335996	0.566087	-0.552886	0.0359379	-0.121492	0.0134358
P07948	Tyrosine-protein kinase Lyn	LYN	13	0.127485	0.290815	0.994305	-0.00607266	0.352545	0.261043	-0.0780746	-0.0903307	0.348057	0.821292	-0.243798	0.0069179	0.0811277	-0.187579	-0.193667	0.0622185	0.282124	-0.274994	-0.140508	-0.0174883	-0.246826
P07948	Tyrosine-protein kinase Lyn;Tyrosine-protein kinase HCK	LYN;HCK	397;411	0.109358	0.327024	0.994305	-0.111476	0.430074	0.178128	0.0405867	-0.0528055	0.381849	0.836967	0.0769086	-0.0184838	-0.281236	-0.0871272	-0.215965	0.00907687	0.201525	-0.20804	-0.112443	-0.22389	-0.27447
P08238	Heat shock protein HSP 90-beta	HSP90AB1	226	0.34351	0.0139554	0.994305	0.328166	0.540259	0.358854	0.205545	-0.0823329	0.703087	0.925641	0.205192	-0.0399644	-0.184245	-0.124701	-0.0992734	0.0341381	0.253887	-0.0895259	-0.109021	-0.163481	-0.0340465
P08238	Heat shock protein HSP 90-beta;Putative heat shock protein HSP 90-beta 2	HSP90AB1;HSP90AB2P	255;177	0.0880031	0.295477	0.994305	0.0222381	0.378337	0.153768	-0.0658958	-0.000665108	0.574819	0.893349	-0.0189943	0.0176641	0.0499975	-0.17192	-0.14748	0.192495	0.432653	-0.164135	-0.180556	0.0762312	-0.130825
P08473	Neprilysin	MME	6	0.0810153	0.347966	0.994305	0.00739471	0.308705	0.154636	-0.0865345	-0.0382366	0.776864	0.937369	0.171079	-0.0413587	-0.0351144	-0.185563	-0.150206	0.471328	0.665106	0.220698	-0.220848	-0.0795641	-0.294708
P08559	Pyruvate dehydrogenase E1 component subunit alpha, somatic form, mitochondrial;Pyruvate dehydrogenase E1 component subunit alpha, testis-specific form, mitochondrial	PDHA1;PDHA2	293;291	0.0682328	0.397196	0.994305	0.166204	0.296802	-0.0852634	-0.0297385	-0.0278278	0.390739	0.836967	0.0427709	0.0124874	-0.253418	-0.068143	-0.0918238	0.200502	0.442911	-0.0270157	0.0305868	-0.196811	-0.156632
P08559	Pyruvate dehydrogenase E1 component subunit alpha, somatic form, mitochondrial;Pyruvate dehydrogenase E1 component subunit alpha, testis-specific form, mitochondrial	PDHA1;PDHA2	295;293	0.135916	0.204071	0.994305	0.250988	0.316631	-0.03412	0.0208431	-0.0384686	0.510473	0.874604	0.104388	-0.0521564	-0.237212	-0.0247808	-0.107841	0.255753	0.492751	0.0359454	0.0116163	-0.227298	-0.227721
P08567	Pleckstrin	PLEK	117	0.120691	0.835861	0.998475	0.152254	0.0891282	0.167808	-0.307733	-0.102731	0.243253	0.79592	0.0321521	-0.0962307	-0.109231	-0.516475	-0.173564	0.240641	0.47907	0.105205	-0.169388	-0.177741	-0.574836
P08575	Receptor-type tyrosine-protein phosphatase C	PTPRC	1299	0.0758499	0.198366	0.994305	0.0524872	0.193919	0.0992126	-0.0335133	-0.0583292	0.208649	0.782683	-0.117339	-0.043284	0.0325525	-0.0733745	-0.182726	0.0146079	0.210666	-0.164171	-0.239956	-0.0819582	-0.201282
P08575	Receptor-type tyrosine-protein phosphatase C	PTPRC	1306	0.0434853	0.825509	0.998475	-0.166449	0.150561	0.1231	-0.0361296	0.0416942	0.63328	0.913717	0.189926	-0.0124681	0.0958564	-0.128014	-0.00878094	0.617753	0.771079	-0.29207	-0.0704488	0.0528869	0.111494
P08575	Receptor-type tyrosine-protein phosphatase C	PTPRC	975	0.0894303	0.364573	0.994305	0.0361478	0.27901	0.142713	-0.108232	-0.113847	0.0788789	0.685004	-0.173914	-0.00697149	-0.0706515	-0.157042	-0.183103	0.00413434	0.201159	-0.185558	-0.102996	-0.190154	-0.180648
P08621	U1 small nuclear ribonucleoprotein 70 kDa	SNRNP70	320	-0.041153	0.913334	0.998475	0.333397	-0.314819	0.00959707	-0.091903	0.143821	0.608079	0.904653	0.173477	-0.250215	0.202316	0.114164	0.0259354	0.47842	0.670803	0.307668	-0.0873012	0.0179376	0.0339332
P08621	U1 small nuclear ribonucleoprotein 70 kDa	SNRNP70	226	-0.0385995	0.942087	0.998475	0.208044	0.0230272	-0.100226	-0.107568	0.0895507	0.0885689	0.694297	0.122113	-0.00141606	0.0569887	0.132069	0.102622	0.242901	0.480259	0.200158	0.083051	-0.0726522	0.122194
P08631	Tyrosine-protein kinase HCK	HCK	36	5.92197e-05	0.984308	0.998475	-0.135188	0.135306	0.162355	-0.169943	-0.16211	0.253766	0.79592	-0.237758	-0.14032	0.117811	-0.1839	-0.19667	0.0353271	0.254474	-0.142518	-0.286947	-0.0642895	-0.250822
P08648	Integrin alpha-5;Integrin alpha-5 heavy chain;Integrin alpha-5 light chain	ITGA5	127	0.00216149	0.726105	0.995902	0.175536	0.0353879	-0.0310649	-0.0916007	-0.0574869	0.881264	0.9684	-0.118883	-0.0896301	-0.0253436	0.188711	-0.0359172	0.708266	0.831008	0.0332791	-0.105114	-0.112674	0.0985426
P08651	Nuclear factor 1 C-type	NFIC	194	0.180266	0.206144	0.994305	0.246944	0.594263	0.113588	-0.0615592	-0.0860928	0.922796	0.982309	-0.170694	0.297684	-0.141521	-0.0306643	-0.16686	0.144879	0.381787	-0.46821	-0.0184265	-0.056373	-0.277348
P08670	Vimentin	VIM	459	-0.0206552	0.740358	0.996122	0.00905586	0.0919713	-0.0503662	-0.114561	-0.0374295	0.229705	0.79592	-0.0518208	-0.0230382	-0.0567554	0.0223965	-0.109605	0.120933	0.35144	0.0181976	-0.177552	-0.149855	-0.0693544
P08670	Vimentin	VIM	205	0.0744283	0.135115	0.994305	0.0507468	0.0981098	0.159004	-0.0125712	-0.0250563	0.932458	0.982351	-0.0387274	-0.0113851	0.0886286	-0.0501431	-0.0224916	0.482212	0.673667	-0.0760606	-0.0478946	0.0388806	0.00291137
P08670	Vimentin	VIM	214	0.073456	0.394665	0.994305	0.0905857	0.135466	0.0563263	-0.0894314	0.0092831	0.842635	0.955953	-0.0775705	-0.0165109	0.0899727	0.0350771	-0.0878738	0.0669507	0.290013	-0.0829131	-0.181458	-0.0928344	-0.0190624
P08670	Vimentin	VIM	430	0.00868436	0.932861	0.998475	0.104463	-0.143003	-0.0574567	0.0748254	-0.0502535	0.481309	0.864682	-0.0553134	-0.315658	-0.0451936	0.124753	-0.088483	0.412755	0.62519	0.106982	-0.313305	-0.218637	0.0416711
P08670	Vimentin	VIM	438	0.119749	0.0765956	0.994305	0.161806	0.126029	0.113469	-0.00838302	-0.0037401	0.872111	0.966128	-0.0686029	0.0276033	0.102474	-0.0350835	-0.0171396	0.244065	0.48103	-0.000804652	-0.0844128	0.00227947	-0.0334746
P08670	Vimentin	VIM	299	0.0965764	0.495932	0.994305	0.158967	0.133609	0.0595439	-0.141616	-0.0409817	0.809958	0.945802	0.0158083	-0.108145	0.131157	-0.0977717	-0.0431866	0.865546	0.924065	0.151618	-0.106549	-0.0473621	-0.0390112
P08670	Vimentin;Glial fibrillary acidic protein	VIM;GFAP	339;305	0.0580699	0.194742	0.994305	0.0831063	0.311277	0.0330335	0.0223755	0.106059	0.191787	0.78023	-0.0539198	0.130548	0.0815705	0.182381	-0.0451783	0.334189	0.564856	-0.247817	-0.0861374	0.0441581	-0.00421914
P08670	Vimentin	VIM	419	0.0126713	0.864838	0.998475	0.0915893	0.0804024	-0.0550599	-0.161541	-0.162601	0.0511099	0.650137	-0.304342	-0.0964156	-0.0697659	-0.228787	-0.211517	0.00655484	0.201159	-0.213877	-0.209156	-0.116553	-0.25546
P08670	Vimentin	VIM	420	-0.0208922	0.926347	0.998475	0.143035	-0.028441	-0.0818311	-0.0133434	-0.112706	0.0246122	0.640113	-0.120584	-0.216502	-0.104829	-0.0741749	-0.202197	0.212149	0.455055	0.110441	-0.268358	-0.265505	-0.138889
P08670	Vimentin	VIM	72	0.125201	0.0575945	0.994305	0.186427	0.171742	0.078661	0.0249473	0.367867	0.000567748	0.416463	0.354446	0.381289	0.324898	0.437511	0.220966	0.00770694	0.201525	0.16709	0.24526	0.196672	0.335645
P08670	Vimentin	VIM	73	0.157342	0.270082	0.994305	0.189329	0.196667	0.125356	-0.115716	0.452185	0.000870695	0.485597	0.532096	0.498241	0.406129	0.395378	0.339212	0.000247129	0.144114	0.356928	0.369046	0.321496	0.298127
P08670	Vimentin	VIM	22	0.0128711	0.936035	0.998475	0.138736	0.0326233	-0.00688117	-0.144094	-0.01237	0.780834	0.937775	-0.0317621	-0.0570631	0.052672	0.00702216	-0.0141831	0.841116	0.90974	0.0912468	0.0178082	-0.0987273	-0.0461745
P08670	Vimentin	VIM	25	0.0840797	0.684566	0.994305	0.1513	0.135799	0.0323602	-0.181894	0.0295354	0.362606	0.826741	-0.0125758	-0.0248194	0.0716465	0.0912732	-0.0251366	0.720347	0.838666	0.0861505	-0.0728245	-0.104806	0.0225513
P08670	Vimentin	VIM	278	0.0595101	0.684573	0.994305	0.0979023	0.0378857	0.0811345	-0.125478	-0.0570131	0.292818	0.801894	-0.116309	-0.138505	0.00228319	0.0344746	-0.138304	0.0403351	0.262936	-0.0698469	-0.285841	-0.140143	-0.136465
P08670	Vimentin	VIM	325	0.011348	0.799309	0.998475	-0.0184955	0.0924472	0.0411916	-0.181073	-0.014973	0.459116	0.8612	-0.197168	-0.0674007	0.0374547	0.0380829	-0.131911	0.237973	0.476495	0.0876313	-0.117102	-0.173409	-0.146721
P08670	Vimentin	VIM	55	0.0339269	0.883895	0.998475	0.13522	0.146507	-0.0673657	-0.165469	-0.00484642	0.495581	0.872392	0.292607	-0.0402779	0.0199261	-0.029619	-0.0881762	0.939425	0.964112	0.339003	-0.122476	-0.202329	-0.0538762
P08670	Vimentin	VIM	56	0.0558806	0.626804	0.994305	0.0454655	0.119402	0.0662958	-0.119738	-0.0483189	0.928801	0.982351	0.220887	-0.0496866	-0.0469511	-0.0962249	-0.131837	0.674967	0.811864	0.266832	-0.207123	-0.191708	-0.071965
P08670	Vimentin	VIM	5	0.130672	0.436356	0.994305	0.27114	0.165288	0.0960568	-0.183946	-0.024629	0.478838	0.864682	-0.0823773	0.0555815	0.0331194	-0.188225	-0.0628551	0.0593614	0.282124	-0.0765426	-0.0485925	-0.0491676	-0.171993
P08670	Vimentin	VIM	7	0.0307684	0.877684	0.998475	0.276813	-0.0390005	0.100537	-0.262113	-0.145557	0.0519954	0.650137	-0.16081	-0.130303	-0.00817071	-0.172605	-0.201495	0.0034109	0.201159	-0.262661	-0.173984	-0.158346	-0.229005
P08670	Vimentin	VIM	9	-0.0289783	0.691974	0.994305	0.301426	-0.0505906	-0.00736604	-0.087978	-0.102375	0.0305279	0.640113	-0.11796	-0.136853	-0.0278026	-0.0867903	-0.176986	0.0221446	0.231206	-0.0636598	-0.235711	-0.201548	-0.152425
P08670	Vimentin	VIM	10	0.061045	0.302349	0.994305	0.198866	0.106879	0.015211	-0.0506488	-0.0413228	0.74521	0.936395	-0.113176	-0.0365656	0.124107	-0.04608	-0.126525	0.040113	0.262277	-0.168166	-0.102953	-0.0246112	-0.150097
P08670	Vimentin	VIM	29	0.0201642	0.571757	0.994305	-0.0236947	0.239747	0.0640231	-0.0965773	0.0160247	0.49702	0.872392	-0.337864	0.0291017	0.0285547	0.00349462	-0.0681668	0.191131	0.431827	-0.256921	-0.0934978	-0.0428358	0.00750487
P08670	Vimentin	VIM	34	0.0421602	0.584435	0.994305	-0.0324641	0.261394	0.116785	-0.134251	-0.0250731	0.689319	0.922322	-0.244086	-0.0302374	0.151473	-0.0199088	-0.108322	0.0729037	0.293865	-0.27598	-0.117314	-0.0454635	-0.0993293
P08670	Vimentin	VIM	39	0.131463	0.158459	0.994305	0.375545	0.159008	0.103918	-0.0204283	0.183518	0.00786182	0.544746	0.253236	0.119772	0.208375	0.15866	0.078942	0.059415	0.282124	0.199106	0.0722684	0.0450807	0.0856156
P08670	Vimentin	VIM	42	0.0228215	0.663423	0.994305	0.207907	0.0761482	-0.0305051	-0.118236	0.0580983	0.257659	0.79592	0.273798	0.000763407	0.115433	-0.0168163	-0.0119098	0.566546	0.735102	0.283104	-0.0579614	-0.00525911	-0.0185604
P08670	Vimentin	VIM	47	0.0636206	0.613962	0.994305	0.189887	0.0454873	0.0817538	-0.155321	-0.112162	0.117563	0.735276	-0.146006	-0.0976399	0.0284186	-0.126683	-0.109587	0.0104553	0.201773	-0.0997256	-0.169496	-0.0744257	-0.119448
P08670	Vimentin	VIM	49	0.0881648	0.746295	0.99762	0.042621	0.16482	0.133709	-0.21791	-0.0310759	0.768502	0.936702	-0.16671	-0.0201464	0.146043	-0.0420053	-0.128553	0.00108053	0.201159	-0.124702	-0.132404	-0.0925626	-0.133313
P08670	Vimentin	VIM	436	0.0772477	0.554382	0.994305	-0.154276	0.251832	0.318067	-0.0973363	0.0392419	0.845683	0.95769	-0.221706	0.148852	0.230656	-0.0703683	-0.0832591	0.750362	0.857585	-0.0756605	-0.161253	0.212579	-0.0908576
P08670	Vimentin	VIM	327	0.0286598	0.629123	0.994305	0.0634186	0.136253	-0.00609899	-0.0899442	-0.016714	0.936666	0.983636	-0.142747	-0.0161272	-0.0173008	0.155066	-0.0758671	0.137365	0.371114	-0.0123227	-0.0887144	-0.250336	-0.0630198
P08670	Vimentin	VIM	48	0.0925012	0.465022	0.994305	0.129382	0.157056	0.0556208	-0.12784	-0.0693336	0.152434	0.766815	-0.194284	-0.085017	0.00875809	-0.0536501	-0.134888	0.00886929	0.201525	-0.134804	-0.134973	-0.0687393	-0.167671
P08670	Vimentin	VIM	53	0.0423206	0.671967	0.994305	0.0619529	0.1765	0.0226884	-0.139072	-0.078275	0.100954	0.713922	-0.0691807	-0.188235	-0.00721025	-0.0873694	-0.117735	0.0424706	0.264343	-0.0781987	-0.169386	-0.0342437	-0.157271
P08670	Vimentin	VIM	61	0.0702115	0.395385	0.994305	0.0309036	0.203635	0.109519	-0.0944035	-0.0867545	0.0993042	0.712598	-0.194139	-0.00653639	-0.0637826	-0.109726	-0.0319435	0.311716	0.543779	-0.0789977	-0.00543714	0.0260412	-0.0584499
P08708	40S ribosomal protein S17	RPS17	113	-0.0923413	0.778819	0.998475	0.533194	-0.0476482	-0.14868	-0.137034	0.0235256	0.228904	0.79592	0.161687	0.00853987	0.0294441	0.0176072	0.126737	0.0654477	0.287744	0.345419	0.120028	0.133445	0.0798647
P08758	Annexin A5	ANXA5	94	-0.0148042	0.661048	0.994305	0.215361	-0.0292753	-0.000333186	-0.0636761	0.0990435	0.622004	0.908878	0.224267	-0.202726	-0.00497246	0.203059	0.0836961	0.467026	0.662486	0.40049	0.0195759	-0.17005	0.147816
P09382	Galectin-1	LGALS1	30	0.0314266	0.595552	0.994305	0.330383	-0.153702	-0.00330549	0.0661586	0.135067	0.232674	0.79592	0.142098	-0.0860677	0.16092	0.128035	0.175322	0.217862	0.457574	0.27208	-0.0870768	0.0785632	0.294874
P09467	Fructose-1,6-bisphosphatase 1	FBP1	144	0.210321	0.311128	0.994305	0.440444	0.46729	-0.0198027	-0.133989	-0.171795	0.690801	0.923047	-0.650649	0.555723	-0.23329	-0.1103	-0.0584965	0.555323	0.728169	-0.888311	0.325353	-0.109463	-0.00753003
P09496	Clathrin light chain A	CLTA	236	-0.121831	0.732469	0.996122	0.416616	-0.444745	-0.195904	-0.0477583	0.150051	0.243204	0.79592	0.336697	-0.107581	0.142941	0.15716	0.0282311	0.430498	0.636418	0.815067	-0.100217	-0.0527169	0.109179
P09601	Heme oxygenase 1	HMOX1	229	0.0792261	0.924906	0.998475	0.0850714	0.0733808	0.0926433	-0.219961	0.00527961	0.757987	0.936702	0.0149851	0.0304235	-0.0711934	-0.00442584	-0.153955	0.531249	0.713434	0.217089	-0.149462	-0.158449	-0.176899
P09603	Macrophage colony-stimulating factor 1;Processed macrophage colony-stimulating factor 1	CSF1	533	0.0530129	0.659452	0.994305	0.20987	0.120324	-0.0142979	-0.15893	-0.0102611	0.718792	0.929028	0.340063	-0.0911472	-0.146753	0.0706249	-0.0434209	0.848638	0.914681	0.438794	-0.153342	-0.227595	0.0665006
P09651	Heterogeneous nuclear ribonucleoprotein A1;Heterogeneous nuclear ribonucleoprotein A1, N-terminally processed	HNRNPA1	364;267	-0.0412629	0.876147	0.998475	0.193656	0.0450805	-0.167571	-0.127606	-0.101945	0.455282	0.859046	-0.23316	-0.138548	-0.0653432	0.154617	-0.00668924	0.929317	0.957931	-0.0301019	0.133035	-0.141573	0.0167234
P09651	Heterogeneous nuclear ribonucleoprotein A1;Heterogeneous nuclear ribonucleoprotein A1, N-terminally processed	HNRNPA1	4	0.0668436	0.487458	0.994305	0.189836	0.0919573	0.0417298	-0.11947	-0.0323398	0.609234	0.904772	-0.0894241	-0.121312	0.07875	0.0247445	-0.0250311	0.0286106	0.240977	-0.0126363	-0.0415007	-0.0319795	-0.0180826
P09651	Heterogeneous nuclear ribonucleoprotein A1;Heterogeneous nuclear ribonucleoprotein A1, N-terminally processed	HNRNPA1	6	0.0457528	0.708877	0.994305	0.132527	0.0657919	0.0257138	-0.131827	-0.0778142	0.113927	0.727357	-0.154193	-0.121504	-0.0341247	-0.00398939	-0.0974996	0.0113315	0.201773	-0.0844557	-0.12076	-0.110543	-0.0477927
P09651	Heterogeneous nuclear ribonucleoprotein A1;Heterogeneous nuclear ribonucleoprotein A1, N-terminally processed	HNRNPA1	2	0.0660249	0.619353	0.994305	0.129919	0.136386	0.00213084	-0.129567	-0.0642342	0.324134	0.818511	-0.083405	-0.0796351	-0.0488333	0.0571499	-0.069794	0.152662	0.392988	-0.0343117	-0.105276	-0.200523	0.0010278
P09651	Heterogeneous nuclear ribonucleoprotein A1;Heterogeneous nuclear ribonucleoprotein A1, N-terminally processed;Heterogeneous nuclear ribonucleoprotein A1-like 2	HNRNPA1;HNRNPA1L2	337;285	0.00478207	0.785758	0.998475	0.257844	-0.101555	0.111119	-0.153834	-0.0566837	0.182723	0.77698	-0.00234965	-0.195312	-0.0122522	-0.101115	-0.0690196	0.61925	0.772504	0.203101	-0.101033	-0.289772	-0.0370059
P09769	Tyrosine-protein kinase Fgr	FGR	261	0.0568923	0.404483	0.994305	-0.00524557	0.300413	0.11903	-0.0875306	-0.00177314	0.691494	0.923047	0.0823473	-0.0288191	0.0252729	-0.175568	-0.0982312	0.444507	0.647493	0.12216	-0.135021	-0.0746199	-0.121842
P09769	Tyrosine-protein kinase Fgr	FGR	299	0.0545357	0.527282	0.994305	-0.132853	0.387523	0.219578	-0.110507	-0.130008	0.193891	0.781034	0.0635473	-0.224677	-0.0862714	-0.173745	-0.104901	0.288627	0.524947	0.0946083	-0.249421	-0.117761	-0.0920418
P09769	Tyrosine-protein kinase Fgr	FGR	34	0.0818442	0.572455	0.994305	0.0500547	0.249871	0.113634	-0.184386	-0.12951	0.218326	0.789405	-0.0928022	-0.166218	0.0751432	-0.290375	-0.122804	0.0420153	0.264343	-0.0348952	-0.210948	-0.127315	-0.118292
P09769	Tyrosine-protein kinase Fgr	FGR	180	0.0532148	0.662888	0.994305	-0.0500218	0.357408	0.156451	-0.221789	-0.0214613	0.594417	0.897352	0.164343	-0.0224376	-0.020485	-0.406526	-0.151499	0.299681	0.534536	0.118675	-0.253908	-0.04909	-0.298774
P09769	Tyrosine-protein kinase Fgr	FGR	412	-0.00197318	0.706733	0.994305	-0.104411	0.379309	0.100464	-0.170614	-0.00997144	0.475938	0.864682	0.0728404	0.00636709	-0.02631	-0.394233	-0.141226	0.1615	0.40445	0.0576206	-0.119891	-0.162562	-0.231596
P09884	DNA polymerase alpha catalytic subunit	POLA1	186	0.00548522	0.798995	0.998475	0.032782	0.273097	-0.0218116	-0.179668	-0.104833	0.536647	0.88055	0.190163	-0.10163	-0.108036	-0.22781	-0.165826	0.155535	0.3962	0.0644984	-0.195543	-0.136108	-0.227445
P0C1Z6	TCF3 fusion partner	TFPT	249	-0.0696026	0.878967	0.998475	0.447263	-0.113054	-0.0261515	-0.211313	0.0349337	0.65737	0.913836	0.0304802	-0.0926863	0.103112	0.0393872	0.134948	0.211006	0.453144	0.375806	-0.0155399	-0.0061901	0.276086
P0C1Z6	TCF3 fusion partner	TFPT	252	0.0330004	0.809599	0.998475	0.278178	-0.00801847	0.0740192	-0.232977	0.0799863	0.622844	0.909101	0.107701	-0.195645	0.231915	0.0522717	0.00256813	0.397872	0.614275	0.45132	0.00124658	0.00388967	-0.0106067
P0C1Z6	TCF3 fusion partner	TFPT	180	-0.00501767	0.914077	0.998475	0.28395	-0.129327	0.119292	-0.219897	-0.0134551	0.708143	0.928356	0.0854115	-0.155893	-0.092075	0.0651649	-0.0955386	0.832995	0.903888	0.258524	-0.103663	-0.0874145	-0.154322
P0C221	Coiled-coil domain-containing protein 175	CCDC175	677	0.161765	0.414937	0.994305	0.0783918	0.287451	0.245137	-0.19661	-0.0791667	0.432463	0.849062	-0.0282567	-0.130077	0.157262	-0.496735	-0.138672	0.25475	0.491912	-0.110368	-0.166977	0.0979999	-0.187801
P0C7T5	Ataxin-1-like	ATXN1L	615	0.0297425	0.577749	0.994305	0.146067	0.0150713	0.0444136	-0.0864449	-0.0323007	0.218576	0.789405	-0.0503304	-0.170368	-0.0142711	-0.00288473	-0.133343	0.046949	0.266742	-0.0186185	-0.154474	-0.112212	-0.182484
P0C880	Putative uncharacterized protein FLJ40606	Protein_P0C880	14	-0.243572	0.515534	0.994305	0.493866	-0.775011	-0.2862	-0.200943	-0.0162966	0.481638	0.864914	0.0801318	-0.642236	0.114878	-0.112725	0.13675	0.42668	0.633815	0.570081	-0.161024	-0.131118	0.404619
P0CAP2	DNA-directed RNA polymerase II subunit GRINL1A	POLR2M	179	-0.0328923	0.81857	0.998475	0.359284	-0.0796639	0.0138794	-0.176692	0.0110956	0.954467	0.988068	0.0427372	-0.175739	0.171436	-0.0205461	0.0187541	0.412136	0.624906	0.372799	0.0304218	-0.0475569	0.0070863
P49792	RANBP2-like and GRIP domain-containing protein 1;RANBP2-like and GRIP domain-containing protein 2;E3 SUMO-protein ligase RanBP2;RanBP2-like and GRIP domain-containing protein 4	RGPD1;RGPD2;RANBP2;RGPD4	779;787;788;789	0.0604812	0.474979	0.994305	-0.0539776	0.356544	0.17494	-0.12113	-0.139993	0.181063	0.77698	-0.215574	0.0285204	-0.0644118	-0.402328	-0.287642	0.0135725	0.210666	-0.341124	-0.23416	-0.150308	-0.3857
P0DMV9	Heat shock 70 kDa protein 1B;Heat shock 70 kDa protein 1A	HSPA1B;HSPA1A	631;631	0.167515	0.0317478	0.994305	0.20691	0.253889	0.128121	0.0610218	0.0639389	0.0979558	0.710234	0.113643	0.0939827	0.0338951	0.00308632	0.0328541	0.0612958	0.282124	0.000234025	0.030112	0.0417318	0.0355962
P0DPB5		Protein_P0DPB5	104	-0.105514	0.319024	0.994305	0.109965	-0.311988	-0.128356	-0.0826709	-0.0541137	0.596027	0.897769	-0.131841	-0.260243	0.0236131	0.154637	-0.0568308	0.715849	0.836218	-0.0969106	-0.016751	-0.143595	0.152951
P10109	Adrenodoxin, mitochondrial	FDX1	63	-0.0151248	0.905049	0.998475	-0.0213407	0.0963132	-0.00890901	-0.085608	-0.096647	0.181582	0.77698	0.0436972	-0.171535	-0.124309	-0.0689851	-0.0946594	0.972227	0.984031	0.374476	-0.186118	-0.205486	-0.00320038
P10398	Serine/threonine-protein kinase A-Raf	ARAF	257	0.135013	0.0079418	0.994305	0.131386	0.195579	0.138639	0.0891395	0.0487664	0.531404	0.878245	-0.102308	0.23889	0.158368	-0.060835	0.0115456	0.642046	0.790207	-0.144788	0.0249743	0.0355164	-0.00188308
P10398	Serine/threonine-protein kinase A-Raf	ARAF	157	0.0555872	0.845006	0.998475	0.12765	0.148667	-0.0164759	-0.192652	-0.141612	0.293415	0.802494	0.117016	-0.222561	-0.093387	-0.189838	-0.12342	0.396056	0.612742	0.1508	-0.222449	-0.105691	-0.141148
P10412	Histone H1.4	HIST1H1E	187	-0.142471	0.758992	0.998475	0.595945	-0.167248	-0.657997	-0.117694	-0.058939	0.390778	0.836967	0.0981422	0.0227751	-0.761071	-0.140653	0.094076	0.821595	0.898943	-0.0530892	0.283822	-0.693917	0.241241
P10412	Histone H1.4	HIST1H1E	146	-0.125643	0.761968	0.998475	0.60493	-0.0868337	-0.71193	-0.164451	-0.162511	0.263038	0.797392	0.0584003	-0.048568	-0.858467	-0.276454	0.00357713	0.462539	0.658477	0.0746674	0.103564	-0.945634	-0.0675132
P10412	Histone H1.4	HIST1H1E	18	-0.224571	0.345787	0.994305	0.238246	-0.194442	-0.405733	-0.2547	-0.268417	0.016724	0.595744	-0.225006	-0.311828	-0.344243	-0.114767	0.0150397	0.658786	0.802202	0.109032	-0.0789529	-0.406315	0.132983
P16402	Histone H1.4;Histone H1.5;Histone H1.3;Histone H1.2;Histone H1t;Histone H1.1	HIST1H1E;HIST1H1B;HIST1H1D;HIST1H1C;HIST1H1T;HIST1H1A	102;105;103;102;106;105	0.0738294	0.284407	0.994305	0.478938	0.117391	-0.0321513	0.0302678	-0.0957534	0.400872	0.838498	-0.141948	-0.0495587	-0.21568	0.122368	-0.0679994	0.635258	0.78486	-0.375139	0.204112	-0.277042	0.141043
P16402	Histone H1.4;Histone H1.3	HIST1H1E;HIST1H1D	36;37	0.0414736	0.495615	0.994305	0.764177	-0.151221	-0.169533	0.234168	0.183883	0.272793	0.801399	0.354316	-0.106612	0.0134506	0.539657	0.365999	0.172328	0.414563	0.229255	0.635326	-0.141889	0.502743
P10451	Osteopontin	SPP1	215	-0.0791087	0.9357	0.998475	0.288741	-0.0976359	-0.0951401	-0.0630773	0.0504975	0.819244	0.949562	0.0170029	-0.150677	0.107844	0.0839921	0.0837858	0.253	0.489396	0.24368	0.0533201	-0.05719	0.114252
P10451	Osteopontin	SPP1	219	0.019612	0.67769	0.994305	0.551782	-0.260873	-0.126301	0.165525	0.212539	0.510638	0.874604	0.204848	-0.315351	0.220231	0.314841	0.0597693	0.222409	0.460658	0.0540778	-0.00713239	0.0654609	0.295471
P10451	Osteopontin	SPP1	254	-0.0160412	0.882633	0.998475	0.314057	-0.206102	-0.132798	0.100716	0.14633	0.461584	0.862107	0.022795	-0.196791	0.269865	0.293391	0.100395	0.0821929	0.304948	0.0826318	0.124473	-0.00884821	0.118159
P10451	Osteopontin	SPP1	258	0.0406399	0.50286	0.994305	0.441515	-0.0487518	-0.135514	0.130032	0.0884362	0.292686	0.801894	0.0338611	-0.0682546	0.143011	0.371997	0.128767	0.164348	0.40542	0.0850177	0.172516	-0.0479016	0.20957
P10451	Osteopontin	SPP1	263	0.0439697	0.716984	0.994305	0.34007	-0.206165	-0.159521	0.247461	0.139137	0.270136	0.801399	0.0217369	-0.0820265	0.256538	0.470186	0.124993	0.0793403	0.30106	0.0218403	0.174538	0.075447	0.239907
P10451	Osteopontin	SPP1	234	0.0216855	0.459845	0.994305	0.421878	-0.0794324	-0.0418926	0.0852637	0.0341289	0.466725	0.863531	0.109054	-0.0842803	-0.0407957	0.318281	0.143913	0.311087	0.542899	0.145175	0.14265	-0.134617	0.240111
P10451	Osteopontin	SPP1	308	0.0536337	0.874303	0.998475	0.186417	0.148793	-0.0415261	-0.227924	-0.0120015	0.951275	0.987586	0.0176548	-0.0416578	0.0962185	-0.0627633	-0.0502575	0.352673	0.579584	0.0615881	-0.0747644	-0.0257507	-0.214379
P10451	Osteopontin	SPP1	310	-0.0461571	0.650652	0.994305	0.133121	-0.0230179	-0.165808	-0.0692962	-0.0072989	0.678614	0.917875	0.00102342	-0.0267196	-0.0156212	0.0898057	-0.0484148	0.765337	0.867027	-0.0375207	-0.059309	-0.219886	0.202804
P10451	Osteopontin	SPP1	291	-0.0619369	0.758195	0.998475	0.834494	-0.360027	-0.124891	0.00101768	0.109742	0.962179	0.990512	0.159169	-0.406352	0.147018	0.0724657	0.0378753	0.991937	0.994778	0.263671	0.0290489	-0.333987	0.0467017
P10644	cAMP-dependent protein kinase type I-alpha regulatory subunit;cAMP-dependent protein kinase type I-alpha regulatory subunit, N-terminally processed	PRKAR1A	83	0.0624969	0.335701	0.994305	0.0561915	0.174899	0.0688023	-0.0702491	0.0229248	0.457429	0.860196	0.0500692	-0.0365189	0.0799136	-0.00421963	-0.0254697	0.825601	0.901166	0.07679	-0.0412726	-0.00966679	-0.0541836
P11021	78 kDa glucose-regulated protein	HSPA5	648	0.034773	0.74901	0.998446	0.137927	0.0402153	0.0293308	-0.129763	-0.0908024	0.319592	0.818511	-0.120803	-0.195151	0.0894	-0.0608014	-0.051218	0.219032	0.458894	0.0223326	-0.178296	-0.0539737	-0.0484623
P11171	Protein 4.1	EPB41	85	0.221121	0.0728924	0.994305	0.28492	0.52332	0.157322	0.0828151	0.0696681	0.806943	0.945433	0.0431521	0.0961842	0.133847	-0.407703	0.0683903	0.90333	0.942237	0.0188155	0.145273	0.117965	-0.341282
P11171	Protein 4.1	EPB41	709	0.182128	0.166313	0.994305	0.075261	0.44532	0.288995	-0.0314204	-0.0315832	0.640132	0.913836	0.0731545	-0.106036	0.0428696	-0.110238	-0.0285797	0.583189	0.747524	0.104194	-0.215143	0.0198177	-0.076977
P11171	Protein 4.1	EPB41	555	-0.000522763	0.960929	0.998475	-0.059864	0.247288	0.0588185	-0.22508	-0.0545272	0.563115	0.887479	0.951378	-0.0376041	-0.0714502	-0.163398	-0.141808	0.699424	0.824362	0.976948	-0.183342	-0.100273	-0.206978
P11388	DNA topoisomerase 2-alpha	TOP2A	1106	-0.0352842	0.705976	0.994305	-0.203698	0.550433	-0.0805178	0.00994938	-0.0137644	0.803843	0.945433	0.599397	0.0907959	-0.118325	-0.351942	-0.124634	0.70222	0.826216	0.290664	-0.160518	-0.0887507	-0.239084
P11717	Cation-independent mannose-6-phosphate receptor	IGF2R	2409	0.0451786	0.83744	0.998475	0.0836144	0.0489619	0.0413954	-0.130938	-0.0532321	0.538143	0.88055	-0.0873738	-0.106674	0.0899888	-0.0190903	-0.00482309	0.796256	0.885069	0.0718171	-0.102445	-0.00466369	-0.00498248
P11717	Cation-independent mannose-6-phosphate receptor	IGF2R	2484	0.0901815	0.525412	0.994305	0.212085	0.0197853	0.160578	-0.156139	-0.0414598	0.466499	0.863481	0.00130024	-0.10454	0.0600973	-0.0842198	-0.0134749	0.74306	0.852055	0.196874	-0.0827076	-0.00676684	-0.020183
P11717	Cation-independent mannose-6-phosphate receptor	IGF2R	2347	0.151677	0.095205	0.994305	0.170575	0.42796	0.13278	0.0516081	0.514577	0.00638207	0.53792	0.549381	0.741495	0.369423	0.479774	0.300926	0.0312416	0.248715	0.083053	0.369456	0.232396	0.375806
P11831	Serum response factor	SRF	224	0.0168158	0.830749	0.998475	0.10332	0.0401959	-0.00656438	-0.097538	0.0573856	0.540798	0.88055	0.0468206	-0.0871654	0.0679505	0.0781707	-0.0779557	0.758141	0.86244	0.183384	-0.0765189	-0.12154	-0.0793926
P12270	Nucleoprotein TPR	TPR	2155	0.00341105	0.926925	0.998475	0.19679	0.0159454	-0.00912334	-0.173414	0.0169035	0.962935	0.990513	0.146271	-0.166898	0.0434304	-0.00962346	-0.000347951	0.68923	0.819387	0.229256	-0.0218468	-0.103582	0.0211509
P12270	Nucleoprotein TPR	TPR	2137	0.0793009	0.387813	0.994305	0.253633	0.0629566	0.0956452	-0.110924	0.0527481	0.677452	0.917875	0.0896076	-0.129141	0.127726	0.0158887	0.00703919	0.491829	0.682702	0.197698	-0.0448841	0.0104789	0.00359947
P12694	2-oxoisovalerate dehydrogenase subunit alpha, mitochondrial	BCKDHA	337	0.129174	0.363746	0.994305	0.122749	0.286703	0.1356	-0.153382	-0.0825506	0.256985	0.79592	-0.173259	-0.0312417	0.0529088	-0.13386	-0.036524	0.314492	0.546611	-0.344237	-0.0198928	0.0181869	-0.0531552
P12931	Proto-oncogene tyrosine-protein kinase Src	SRC	17	0.0975904	0.193994	0.994305	0.0285677	0.452638	0.166613	0.0231804	0.142668	0.0997801	0.712598	0.234399	0.1431	0.142236	-0.0203099	0.0342147	0.298795	0.534134	0.0351444	0.033285	0.144045	-0.030687
P12931	Proto-oncogene tyrosine-protein kinase Src	SRC	419	-0.0130155	0.844143	0.998475	-0.198954	0.334504	0.14076	-0.166791	-0.0383998	0.343413	0.820218	0.0400847	-0.0266528	-0.0501469	-0.32867	-0.142499	0.0442657	0.265908	-0.0913229	-0.177767	-0.107231	-0.319505
P13498	Cytochrome b-245 light chain	CYBA	147	0.302968	0.104648	0.994305	0.33482	0.416229	0.271116	-0.0598098	-0.0580823	0.484571	0.866545	-0.713222	0.0427837	0.196837	-0.158948	-0.0773843	0.325078	0.556456	-0.722272	-0.0187862	0.0500849	-0.135982
P13612	Integrin alpha-4	ITGA4	1021	0.0625205	0.171014	0.994305	0.180665	0.114346	0.010695	0.00218241	0.00493669	0.616737	0.907287	-0.452867	-0.0433373	0.0532107	0.148461	-0.0274629	0.35435	0.58054	-0.455047	-0.0204562	0.0218816	-0.0344695
P13639	Elongation factor 2	EEF2	57	-0.0349875	0.712413	0.994305	-0.122774	0.113951	0.0527992	-0.14891	-0.0398797	0.730197	0.930858	-0.411522	0.389366	0.331763	-0.728399	-0.176867	0.0238591	0.232022	-0.202782	-0.0619936	-0.150953	-0.239914
P13639	Elongation factor 2	EEF2	59	-0.00814806	0.726579	0.995902	-0.0628353	0.528358	0.0465392	-0.255715	0.00749818	0.968207	0.992006	-0.354662	0.483252	0.369658	-0.456337	-0.0940682	0.356918	0.583644	-0.309111	0.104734	-0.0157744	-0.172362
P13716	Delta-aminolevulinic acid dehydratase	ALAD	214	0.0540395	0.78001	0.998475	0.128312	0.05933	0.0487491	-0.160263	-0.0897198	0.16532	0.766815	-0.131494	0.0295509	-0.130582	-0.0488573	-0.0635141	0.172943	0.414736	-0.0757448	0.0172385	-0.177211	-0.0512835
P13796	Plastin-2	LCP1	5	0.112523	0.377588	0.994305	0.132573	0.229776	0.0924729	-0.13536	-0.0440338	0.379842	0.836967	0.0598621	-0.0809749	-0.00709274	-0.204334	-0.139209	0.0940514	0.319281	0.00291364	-0.162365	-0.116054	-0.267781
P13796	Plastin-2	LCP1	7	0.115442	0.325172	0.994305	0.118833	0.207132	0.112051	-0.115099	-0.010866	0.450444	0.856379	0.0106203	-0.0323523	0.0371634	-0.198624	-0.125067	0.0725058	0.293865	-0.0229587	-0.132681	-0.117452	-0.262141
P13796	Plastin-2	LCP1	257	0.13293	0.0996564	0.994305	0.150058	0.399996	0.115803	0.0525327	0.0339092	0.754336	0.936702	-0.12597	0.0136365	0.132351	0.0541819	-0.0343255	0.727081	0.842987	-0.341024	-0.134095	0.222331	0.0654441
P13796	Plastin-2	LCP1	474	0.0241248	0.439316	0.994305	0.0516555	-0.00340592	0.0867951	-0.0367912	-0.0252675	0.811089	0.946289	-0.0374862	-0.166701	0.149503	-0.0130488	-0.112438	0.0713146	0.293579	-0.00223553	-0.142295	-0.0825811	-0.154688
P13796	Plastin-2	LCP1	290	0.107102	0.49187	0.994305	0.0937729	0.152276	0.120431	-0.150408	0.0165849	0.641357	0.913836	0.00934115	0.0238286	0.0378169	-0.173429	-0.0537413	0.210911	0.453144	0.0263231	-0.0577822	-0.0497004	-0.155846
P13796	Plastin-2	LCP1	406	0.159441	0.229299	0.994305	0.141759	0.193398	0.177122	-0.0998195	0.00336317	0.715205	0.929028	0.0235024	-0.0167761	0.0719911	-0.15823	-0.050903	0.316227	0.5479	0.0351528	-0.116136	0.0143297	-0.229725
P13796	Plastin-2	LCP1	539	0.146395	0.330835	0.994305	0.0732925	0.311386	0.219497	-0.144213	-0.0225349	0.498978	0.872392	-0.0280929	-0.016977	0.0880433	-0.289151	-0.130386	0.0827668	0.305617	-0.0161502	-0.135502	-0.12527	-0.280969
P13796	Plastin-2	LCP1	291	0.0909577	0.115125	0.994305	0.06916	0.16563	0.112755	-0.0137303	0.0491488	0.284213	0.801894	0.0417673	0.0565304	0.131435	-0.0433108	-0.043251	0.776836	0.872883	0.01147	-0.0979719	0.159878	-0.160427
P13798	Acylamino-acid-releasing enzyme	APEH	187	0.0941842	0.459158	0.994305	0.109105	0.190818	0.0792638	-0.139886	-0.0359383	0.623204	0.90932	0.0879084	-0.0935171	0.0216406	-0.12414	-0.127904	0.677469	0.812824	0.233671	-0.14698	-0.122691	-0.133117
P13861	cAMP-dependent protein kinase type II-alpha regulatory subunit	PRKAR2A	99	0.0137184	0.62102	0.994305	0.0130328	0.22311	0.014404	-0.101801	-0.0160893	0.712166	0.929028	-0.153596	0.0972245	0.0293448	-0.0615235	-0.107509	0.0035274	0.201159	-0.141069	-0.0883757	-0.0894176	-0.1256
P13984	General transcription factor IIF subunit 2	GTF2F2	248	0.123952	0.333859	0.994305	0.355345	0.280257	-0.0323537	-0.0915167	0.0137119	0.893464	0.97133	-0.188386	0.217339	-0.109022	0.136446	-0.0952198	0.228964	0.467307	-0.173303	0.0430594	-0.164716	-0.0257233
P14209	CD99 antigen	CD99	168	-0.0790614	0.993254	0.998475	0.274035	-0.112557	-0.0799815	-0.0781412	0.0561813	0.0984661	0.710234	0.0267959	0.00343493	0.0855668	0.0936762	0.00892631	0.852419	0.917388	-0.000887893	0.0323805	0.0187405	-0.0683353
P14317	Hematopoietic lineage cell-specific protein	HCLS1	275	-0.087931	0.912684	0.998475	0.335557	-0.217237	-0.0724449	-0.103417	0.0847127	0.800832	0.944244	0.0325313	-0.215734	0.136894	0.138123	0.0765568	0.308429	0.539999	0.227303	-0.0209401	-0.0450923	0.174054
P14317	Hematopoietic lineage cell-specific protein	HCLS1	149	-0.108147	0.593477	0.994305	0.225823	-0.212779	-0.00351505	-0.282278	-0.126132	0.610267	0.905854	-0.359297	-0.111078	0.299649	-0.141186	-0.0586905	0.511443	0.699182	0.123986	-0.195998	-0.331536	0.0786167
P14317	Hematopoietic lineage cell-specific protein	HCLS1	308	0.00295901	0.641749	0.994305	0.361569	-0.144907	-0.0116822	0.0176003	0.0131589	0.979284	0.996559	-0.0838021	-0.192164	0.11012	0.175437	0.111831	0.0721891	0.293865	0.151604	0.0720582	0.0080143	0.159925
P14618	Pyruvate kinase PKM	PKM	249	0.137759	0.222543	0.994305	0.103978	0.360704	0.17154	-0.0789744	-0.0333128	0.523651	0.875498	-0.0574792	0.0746758	-0.00914645	-0.133948	-0.0923814	0.0777654	0.300381	-0.138111	-0.0333787	-0.0466516	-0.2018
P14618	Pyruvate kinase PKM	PKM	37	0.0521609	0.545339	0.994305	-0.000351544	0.188255	0.104673	-0.114358	-0.0165242	0.45245	0.857019	-0.0251302	-0.00791825	0.0452563	-0.174076	-0.130902	0.00967949	0.201525	-0.0852482	-0.136183	-0.125621	-0.196524
P15056	Serine/threonine-protein kinase B-raf	BRAF	419	0.0213971	0.796859	0.998475	-0.209299	0.303791	0.173887	-0.131092	-0.0431795	0.472073	0.864682	-0.056631	0.0844764	-0.029728	-0.168639	-0.209183	0.096183	0.322502	0.00774298	-0.123227	-0.295139	-0.29728
P15056	Serine/threonine-protein kinase B-raf	BRAF	446	-0.113707	0.353334	0.994305	0.117918	-0.284954	-0.0266581	-0.200756	0.0497227	0.870303	0.966075	0.0528437	-0.282873	0.119156	0.0466017	-0.0758678	0.430452	0.636418	0.0986795	-0.209303	-0.161468	0.00973223
P15056	Serine/threonine-protein kinase B-raf	BRAF	729	0.118629	0.176744	0.994305	0.0379984	0.275827	0.19926	-0.0239112	0.00553962	0.725333	0.929238	-0.114112	0.000875192	0.048864	0.010204	-0.0777121	0.0684551	0.290365	-0.118004	-0.163207	-0.0374202	-0.03425
P15056	Serine/threonine-protein kinase B-raf	BRAF	365	0.0831817	0.285351	0.994305	0.00068394	0.165679	0.217447	-0.0505293	0.0184035	0.851172	0.959342	-0.0138241	0.0506311	0.186938	-0.164167	0.0551719	0.153463	0.393821	0.117814	0.0037958	0.00704224	0.103301
P15056	Serine/threonine-protein kinase B-raf	BRAF	401	0.0451739	0.377332	0.994305	0.030366	0.145381	0.0599819	-0.0603142	-0.0548707	0.379031	0.836967	-0.0267074	-0.0830339	0.0710559	-0.167413	-0.0112006	0.755319	0.860302	0.0400736	-0.1123	-0.0624748	0.075086
P15090	Fatty acid-binding protein, adipocyte	FABP4	8	0.0172614	0.843547	0.998475	0.0260001	0.00852274	0.100607	-0.188122	-0.154409	0.373331	0.835781	-0.410566	-0.150373	0.197743	-0.158446	-0.222695	0.189794	0.430128	-0.32387	-0.353034	0.0955114	-0.121521
P15260	Interferon gamma receptor 1	IFNGR1	399	-0.00266745	0.560744	0.994305	0.121213	-0.0176448	-0.0270366	0.0123099	0.164167	0.152151	0.766815	0.184574	-0.0630473	0.14376	0.240887	0.125795	0.14311	0.379439	0.25849	0.0100305	0.0228082	0.228781
P15498	Proto-oncogene vav	VAV1	780	0.0139792	0.78502	0.998475	-0.117551	0.221267	0.145509	-0.140029	-0.206024	0.0481039	0.650137	-0.220597	-0.19145	-0.088411	-0.431999	-0.298238	0.0444482	0.265908	-0.0580106	-0.410682	-0.227201	-0.369274
P15498	Proto-oncogene vav	VAV1	781	0.0594492	0.485675	0.994305	-0.00127995	0.412678	0.120178	-0.151984	-0.124994	0.0752766	0.67714	-0.122238	-0.0847034	-0.12775	-0.373317	-0.170663	0.0945607	0.320221	0.00355563	-0.161802	-0.179523	-0.339262
P15880	40S ribosomal protein S2	RPS2	281	0.126883	0.512713	0.994305	0.110312	0.226682	0.143453	-0.202389	-0.104279	0.0458718	0.650137	-0.0803415	-0.122062	-0.0864973	-0.258149	-0.194194	0.015365	0.21283	-0.0777032	-0.198959	-0.189429	-0.245344
P16070	CD44 antigen	CD44	686	-0.0637699	0.876456	0.998475	0.204112	-0.110503	-0.0170373	-0.128219	0.0630739	0.701323	0.924927	0.249797	-0.214201	0.0769506	0.0491972	-0.0224352	0.601243	0.75988	0.435105	-0.101214	-0.0728725	0.0280021
P16070	CD44 antigen	CD44	697	0.0339477	0.426283	0.994305	0.320578	-0.0670667	0.0978743	-0.0299789	0.448787	0.0415082	0.650137	0.879902	0.192835	0.406135	0.491438	0.38377	0.0763086	0.299364	0.98121	0.329634	0.152251	0.437905
P16070	CD44 antigen	CD44	704	-0.0281978	0.751386	0.998475	0.334496	-0.0457274	-0.0106683	-0.135105	0.165408	0.0989321	0.71241	0.564746	0.113544	0.117742	0.213075	0.268917	0.10426	0.334217	0.716016	0.306423	0.0480217	0.231412
P16070	CD44 antigen	CD44	706	-0.0098428	0.573236	0.994305	0.331403	-0.0266828	0.00699717	-0.0780892	0.0663517	0.37702	0.836967	0.373137	-0.095632	0.0287076	0.103996	0.123877	0.196987	0.437469	0.613766	0.111277	0.020501	0.136477
P16070	CD44 antigen	CD44	720	-0.0999034	0.47589	0.994305	0.193244	-0.10549	-0.0943172	-0.362685	0.0212644	0.724488	0.929238	0.444026	-0.25951	-0.0309232	0.0734521	-0.00311552	0.700917	0.825448	0.51053	-0.236955	-0.0246417	0.0184107
P16150	Leukosialin	SPN	336	-0.064493	0.776669	0.998475	0.398149	-0.119057	-0.05524	-0.073746	0.310239	0.090846	0.698734	0.302204	-0.0386389	0.318273	0.460926	0.198178	0.120499	0.351287	0.478601	0.0328686	0.074004	0.322351
P16150	Leukosialin	SPN	355	-0.0665335	0.92036	0.998475	0.562892	-0.346016	-0.104016	-0.0290512	0.336004	0.165998	0.766815	0.640449	-0.127252	0.245476	0.426532	0.29743	0.119519	0.350105	0.796754	0.148725	0.0546091	0.446136
P16150	Leukosialin	SPN	368	-0.0858077	0.897527	0.998475	0.434173	-0.355562	-0.127452	-0.0441635	0.284363	0.243171	0.79592	0.305792	-0.198487	0.262934	0.414034	0.238537	0.117666	0.348288	0.510735	0.0659923	0.0460094	0.411083
P16150	Leukosialin	SPN	379	-0.0174827	0.943023	0.998475	0.496751	-0.527002	-0.0700494	0.0350841	0.369308	0.166357	0.766815	0.364301	-0.164012	0.374316	0.561377	0.342289	0.103139	0.33302	0.585625	0.031162	0.140746	0.543833
P16150	Leukosialin	SPN	351	-0.0763709	0.772321	0.998475	0.465955	-0.131523	-0.0212183	-0.132549	0.0326298	0.737607	0.934403	-0.0181483	-0.289957	0.0933597	0.0834078	-0.0176586	0.813102	0.894164	0.353676	-0.187719	-0.15114	0.115822
P16150	Leukosialin	SPN	291	-0.0875368	0.797174	0.998475	0.328328	-0.203689	0.0286157	-0.312526	-0.124934	0.273708	0.801399	-0.09009	-0.842214	0.0379191	-0.159778	-0.162132	0.641097	0.789338	0.527545	-0.761598	-0.308768	-0.0154959
P16150	Leukosialin	SPN	341	0.0779431	0.28138	0.994305	0.502196	-0.0313438	0.0307706	0.125116	0.47798	0.0437267	0.650137	0.728665	0.105844	0.390509	0.56545	0.436219	0.0333192	0.253887	0.838229	0.285674	0.286056	0.586381
P16220	Cyclic AMP-responsive element-binding protein 1	CREB1	326	-0.0685212	0.656405	0.994305	0.244116	-0.34553	-0.0996905	-0.0373519	-0.0517946	0.811604	0.946289	-0.105239	-0.289125	0.00165003	0.270941	-0.0763044	0.923459	0.955416	-0.101805	-0.050804	-0.13506	0.25077
P16284	Platelet endothelial cell adhesion molecule	PECAM1	647	0.157413	0.173752	0.994305	-0.0280097	0.344098	0.270059	0.0447665	-0.0519754	0.474793	0.864682	-0.576694	-0.0587828	0.165829	-0.045168	-0.0786452	0.380879	0.600563	-0.490926	-0.132477	0.116375	-0.024813
P16284	Platelet endothelial cell adhesion molecule	PECAM1	729	0.057257	0.372437	0.994305	0.514289	0.117932	-0.00341834	-0.0774402	-0.222765	0.0164541	0.595744	-0.142697	-0.297629	-0.1479	-0.3117	-0.226838	0.00148026	0.201159	-0.182516	-0.25915	-0.197488	-0.256189
P16333	Cytoplasmic protein NCK1	NCK1	85	0.0924371	0.347162	0.994305	0.0884253	0.175598	0.096449	-0.100219	-0.0302309	0.154449	0.766815	-0.038658	0.00956924	-0.0218037	-0.0589932	-0.0510413	0.0381802	0.260694	-0.0555117	-0.0465709	-0.0362936	-0.11615
P16383	GC-rich sequence DNA-binding factor 2	GCFC2	180	-0.0195866	0.964945	0.998475	0.202354	-0.0420832	0.00290989	-0.178211	0.10229	0.134791	0.751254	0.0242331	0.00772564	0.202973	0.180346	0.0783337	0.0671538	0.290013	0.125372	0.0541632	0.00917903	0.102504
P16401	Histone H1.5	HIST1H1B	2	-0.0763272	0.870837	0.998475	0.307349	-0.236737	-0.0564243	-0.0962301	0.00425599	0.766158	0.936702	0.0932471	-0.230098	-0.0847351	0.115669	0.0607486	0.624511	0.777054	0.0487417	0.0727555	-0.154916	0.188801
P16401	Histone H1.5	HIST1H1B	18	-0.339563	0.323773	0.994305	0.298222	-0.436804	-0.438325	-0.242322	-0.26329	0.926778	0.982351	0.834564	-0.408406	-0.426417	-0.118174	0.0804728	0.644772	0.792483	0.734845	-0.0219857	-0.408858	0.182931
P16401	Histone H1.5	HIST1H1B	138	-0.16505	0.530944	0.994305	0.356187	-0.151141	-0.553896	-0.178959	-0.186493	0.627455	0.912145	0.535135	-0.0958663	-0.725146	-0.277119	0.139446	0.939316	0.964112	0.31774	0.154024	-0.66981	0.124867
P16401	Histone H1.5	HIST1H1B	4	-0.0763272	0.870837	0.998475	0.307349	-0.236737	-0.0564243	-0.0962301	0.00425599	0.766158	0.936702	0.0932471	-0.230098	-0.0847351	0.115669	0.0607486	0.624511	0.777054	0.0487417	0.0727555	-0.154916	0.188801
P16401	Histone H1.5	HIST1H1B	9	-0.249823	0.306333	0.994305	0.22388	-0.364477	-0.5162	-0.13517	-0.172889	0.884894	0.968446	0.660638	-0.396268	-0.479396	0.05049	0.193933	0.658238	0.801861	0.542847	0.0357821	-0.489303	0.352083
P16401	Histone H1.5	HIST1H1B	11	-0.22823	0.424113	0.994305	0.272125	-0.283258	-0.318284	-0.173203	-0.177086	0.952497	0.988054	0.647481	-0.289704	-0.352627	-0.0644679	0.160409	0.558801	0.72986	0.564821	0.079089	-0.37345	0.241729
P16402	Histone H1.3	HIST1H1D	2	-0.0362184	0.715484	0.994305	0.492463	-0.18221	-0.0371287	-0.0353081	0.0688242	0.770409	0.936702	0.111736	-0.264376	0.0259123	0.269915	0.115601	0.275232	0.511969	0.127532	0.103671	-0.0968833	0.228234
P16402	Histone H1.3	HIST1H1D	4	-0.0362184	0.715484	0.994305	0.492463	-0.18221	-0.0371287	-0.0353081	0.0688242	0.770409	0.936702	0.111736	-0.264376	0.0259123	0.269915	0.115601	0.275232	0.511969	0.127532	0.103671	-0.0968833	0.228234
P16403	Histone H1.2	HIST1H1C	36	0.0398292	0.498261	0.994305	0.764177	-0.15451	-0.169533	0.234168	0.183883	0.276475	0.801422	0.354316	-0.110587	0.0134506	0.539657	0.365999	0.172979	0.414736	0.229255	0.652477	-0.141889	0.502743
P16403	Histone H1.2	HIST1H1C	2	-0.0301933	0.676772	0.994305	0.385498	-0.114826	0.0152789	-0.0756656	0.0856022	0.38763	0.836967	0.1082	-0.121384	0.0630044	0.294752	0.0434192	0.354986	0.581143	-0.0492981	0.0804772	0.00636119	0.167966
P16403	Histone H1.2	HIST1H1C	4	-0.0301933	0.676772	0.994305	0.385498	-0.114826	0.0152789	-0.0756656	0.0856022	0.38763	0.836967	0.1082	-0.121384	0.0630044	0.294752	0.0434192	0.354986	0.581143	-0.0492981	0.0804772	0.00636119	0.167966
P16455	Methylated-DNA--protein-cysteine methyltransferase	MGMT	201	-0.00695229	0.762318	0.998475	0.118125	0.0350682	-0.19179	-0.0489728	-0.0344003	0.553549	0.883192	-0.501654	-0.0316401	-0.0371605	0.185419	-0.108272	0.288978	0.52525	-0.452864	-0.0585666	-0.157978	0.0847809
P16615	Sarcoplasmic/endoplasmic reticulum calcium ATPase 2	ATP2A2	663	0.0492361	0.3145	0.994305	-0.0253379	0.308878	0.123168	-0.0246955	0.0213831	0.795277	0.941073	-0.00935387	0.0667744	0.0521201	-0.0732455	-0.0784693	0.0348388	0.253887	-0.0554724	-0.116289	-0.0276938	-0.101466
P16949	Stathmin	STMN1	16	-0.0762293	0.848534	0.998475	0.628355	-0.305161	-0.156701	0.00424274	-0.0655811	0.321133	0.818511	-0.1107	-0.47009	-0.020462	0.052023	-0.0155651	0.876245	0.929188	0.211304	-0.258486	-0.173407	0.142277
P16949	Stathmin	STMN1	25	-0.135662	0.768315	0.998475	0.449217	-0.411779	-0.146598	-0.124727	0.0974256	0.840601	0.954752	0.108368	-0.278976	0.0864832	0.173663	0.0434842	0.577025	0.742918	0.270277	-0.121359	-0.0782267	0.165195
P16949	Stathmin	STMN1	38	-0.159921	0.879407	0.998475	0.593836	-0.420364	-0.245871	-0.07397	0.0966987	0.697077	0.923779	0.187182	-0.252417	0.0062156	0.252843	0.104706	0.400095	0.61578	0.478511	-0.0605351	-0.129552	0.269946
P16949	Stathmin	STMN1	63	-0.0120765	0.596728	0.994305	0.703061	-0.0256839	-0.206183	0.00153089	0.120943	0.603467	0.902762	0.268845	-0.0269589	-0.231832	0.274992	0.23211	0.363442	0.589201	0.510962	0.165419	-0.270033	0.298801
P67809	Y-box-binding protein 3;Nuclease-sensitive element-binding protein 1;Y-box-binding protein 2	YBX3;YBX1;YBX2	134;102;137	-0.0913624	0.407522	0.994305	0.153083	-0.437135	-0.0798686	-0.102856	-0.0387395	0.326748	0.818511	-0.0771899	-0.360682	0.0244963	-0.00028904	-0.0688535	0.633009	0.783916	0.163324	-0.246122	-0.219495	0.0817876
P17096	High mobility group protein HMG-I/HMG-Y	HMGA1	102	-0.102133	0.629214	0.994305	0.207123	-0.190899	-0.0800171	-0.12425	0.137389	0.177494	0.77698	0.0153811	-0.008011	0.259398	0.318433	0.248919	0.075749	0.299019	0.330318	0.228052	-0.0162982	0.269785
P17096	High mobility group protein HMG-I/HMG-Y	HMGA1	36	-0.163586	0.465346	0.994305	0.260681	-0.410319	-0.241001	-0.0861702	0.230043	0.232736	0.79592	0.284797	-0.147623	0.175289	0.331067	0.216981	0.193877	0.433673	0.549215	0.0765952	-0.0636528	0.357367
P17096	High mobility group protein HMG-I/HMG-Y	HMGA1	6	-0.232269	0.507565	0.994305	0.363184	-0.404981	-0.262739	-0.201798	0.137439	0.468551	0.863999	0.208551	-0.187238	0.108711	0.166166	0.0312089	0.513572	0.700776	0.627351	-0.0533175	-0.170017	0.115735
P17096	High mobility group protein HMG-I/HMG-Y	HMGA1	53	-0.0938552	0.676844	0.994305	0.182867	-0.103112	-0.0845989	-0.128841	0.0513128	0.718583	0.929028	0.299424	-0.225795	-0.0209195	0.123545	0.130219	0.231522	0.470278	0.528357	0.00981346	-0.0235441	0.250624
P17252	Protein kinase C alpha type	PRKCA	497	0.0857743	0.32435	0.994305	-0.0506573	0.415955	0.222206	-0.0514603	-0.0436391	0.506248	0.874604	-0.242845	0.0839039	0.0694141	-0.156692	-0.163002	0.302327	0.536268	-0.47983	-0.123166	0.155874	-0.202838
P17480	Nucleolar transcription factor 1	UBTF	484	-0.0302606	0.966029	0.998475	0.305969	0.0877593	-0.14828	-0.223241	-0.153812	0.358111	0.82562	0.167556	-0.162973	-0.144651	-0.264113	-0.097028	0.420172	0.630672	0.154155	-0.33971	-0.132434	-0.0616219
P17612	cAMP-dependent protein kinase catalytic subunit alpha;cAMP-dependent protein kinase catalytic subunit gamma;cAMP-dependent protein kinase catalytic subunit beta	PRKACA;PRKACG;PRKACB	198;198;198	0.0762088	0.39024	0.994305	-0.0215436	0.383658	0.173961	-0.101605	-0.0489634	0.241828	0.79592	-0.086621	0.0215787	-0.0113057	-0.162151	-0.193814	0.0571878	0.281249	-0.151574	-0.236054	-0.017279	-0.266306
P17612	cAMP-dependent protein kinase catalytic subunit alpha;cAMP-dependent protein kinase catalytic subunit gamma;cAMP-dependent protein kinase catalytic subunit beta	PRKACA;PRKACG;PRKACB	202;202;202	0.0698677	0.669063	0.994305	-0.20191	0.306577	0.258818	-0.119082	-0.0991051	0.203086	0.782683	-0.19304	0.0155549	-0.00517072	-0.251958	-0.210334	0.0796836	0.30106	-0.304411	-0.116257	-0.0189682	-0.306351
P17812	CTP synthase 1	CTPS1	575	0.124875	0.267365	0.994305	0.113708	0.192098	0.136043	-0.0974537	-0.0813483	0.633379	0.913717	-0.0557628	-0.106934	0.18143	-0.18618	-0.0903362	0.160868	0.403799	-0.188763	-0.0692176	0.030563	-0.111455
P17812	CTP synthase 1	CTPS1	578	0.0933125	0.453977	0.994305	0.0104573	0.176168	0.241588	-0.136332	-0.0894596	0.194108	0.781034	-0.122449	-0.0564701	0.0160777	-0.322625	-0.151978	0.0697346	0.291795	-0.0230953	-0.205555	-0.0984005	-0.25859
P17812	CTP synthase 1	CTPS1	562	-0.0288639	0.926913	0.998475	-0.030256	0.317898	-0.0274718	-0.215787	-0.283404	0.129123	0.751254	-0.385515	0.0174428	-0.181293	-0.666773	-0.370402	0.00929396	0.201525	-0.412815	-0.432476	-0.183702	-0.32799
P17931	Galectin-3	LGALS3	188	-0.0368819	0.987645	0.998475	0.292173	-0.21124	0.00645143	-0.0802152	0.14969	0.406561	0.838884	0.638071	-0.238579	0.0856834	0.213696	0.153653	0.284698	0.520935	0.940193	0.0197598	-0.0647717	0.287545
P17947	Transcription factor PU.1	SPI1	146	-0.112125	0.794463	0.998475	0.375086	-0.319923	-0.0691793	-0.15507	0.101842	0.77221	0.937155	0.0448252	-0.256437	0.158859	0.180189	0.0689031	0.366606	0.591275	0.351326	-0.0690808	-0.0406517	0.178458
P18031	Tyrosine-protein phosphatase non-receptor type 1	PTPN1	118	0.103679	0.354355	0.994305	-0.0207142	0.471432	0.228071	-0.107736	-0.0656358	0.288809	0.801894	-0.0727414	0.0583031	-0.0585303	-0.215642	-0.164497	0.0634274	0.283754	-0.0850981	-0.243897	-0.0846907	-0.361029
P18031	Tyrosine-protein phosphatase non-receptor type 1	PTPN1	378	0.108171	0.349166	0.994305	-0.101021	0.315386	0.224112	-0.00776989	0.128843	0.20753	0.782683	0.096986	0.1607	0.386626	-0.0558124	-0.10277	0.742372	0.851596	-0.0787604	-0.157555	0.233257	-0.126779
P18031	Tyrosine-protein phosphatase non-receptor type 1	PTPN1	50	0.21272	0.151958	0.994305	0.40957	0.315732	0.109708	-0.0483193	-0.142818	0.432045	0.848927	-0.136498	0.16983	-0.180501	-0.149139	-0.0204293	0.70837	0.831008	0.0249629	0.246933	-0.0658215	-0.0815429
P18089	Alpha-2B adrenergic receptor	ADRA2B	242	0.184025	0.38314	0.994305	0.114209	0.253842	0.354144	-0.215653	-0.0353154	0.657375	0.913836	0.0362178	-0.106849	0.137543	-0.221932	-0.121777	0.36373	0.589226	0.134775	-0.158558	-0.0849951	-0.225532
P18089	Alpha-2B adrenergic receptor	ADRA2B	231	0.2236	0.326433	0.994305	0.193635	0.5304	0.253564	-0.235946	-0.103546	0.332781	0.818511	-0.137257	-0.0698354	0.115428	-0.406675	-0.225086	0.167496	0.407975	0.0238738	-0.531299	-0.0602864	-0.389886
P18206	Vinculin	VCL	290	0.027492	0.988593	0.998475	0.0415115	0.172781	0.0134725	-0.233021	-0.0903013	0.301269	0.809961	-0.191952	0.0113489	0.0531916	-0.215817	-0.0904886	0.0848067	0.307444	-0.00276909	-0.0637041	-0.158153	-0.117273
P18206	Vinculin	VCL	346	0.0454709	0.494247	0.994305	0.160552	0.111705	-0.0207632	-0.0783445	-0.0634325	0.127388	0.751254	-0.245153	-0.0619478	-0.0649171	-0.0335509	-0.115877	0.0217431	0.230431	-0.161851	-0.0697875	-0.161016	-0.0707381
P18433	Receptor-type tyrosine-protein phosphatase alpha	PTPRA	189	0.176497	0.248408	0.994305	0.162529	0.320088	0.190466	-0.130057	-0.045384	0.753442	0.936702	-0.0992022	0.13088	0.00843415	-0.119298	-0.179944	0.0411415	0.26422	-0.249007	-0.110881	-0.0787124	-0.302872
P18583	Protein SON	SON	1697	0.0548832	0.720612	0.994305	0.14745	0.0510432	0.0587233	-0.156141	-0.0351936	0.940655	0.98401	-0.037485	-0.0907089	0.144519	-0.0329021	-0.0475596	0.370386	0.594015	0.0492243	-0.0969033	0.00178419	-0.129716
P18583	Protein SON	SON	1556	0.0167904	0.713477	0.994305	0.0587112	0.0570733	-0.0234926	-0.184587	0.0357783	0.406138	0.838884	0.103978	-0.0354047	0.139115	-0.0324213	-0.0540354	0.299989	0.534681	0.0505734	-0.0649432	-0.0431275	-0.18944
P18583	Protein SON	SON	1555	0.0034207	0.811377	0.998475	-0.0628881	0.108266	0.0697295	-0.18461	0.0121165	0.626376	0.9118	-0.0808379	0.0326393	0.171164	-0.00840633	-0.10608	0.129783	0.361323	-0.160453	0.0123194	-0.0517065	-0.186371
P18615	Negative elongation factor E	NELFE	179	-0.0458776	0.641443	0.994305	0.150584	-0.341271	0.162564	-0.242339	0.0796588	0.644891	0.913836	-0.29525	0.235247	0.486959	-0.07593	0.179607	0.217976	0.457592	0.0910838	0.268131	0.411721	-0.0922082
P18615	Negative elongation factor E	NELFE	181	0.120791	0.125931	0.994305	0.298313	0.197372	0.0174092	0.0442108	0.0789685	0.461843	0.862107	-0.195683	0.102312	0.0556255	0.592641	0.159774	0.261735	0.499414	0.110971	0.208576	-0.0999239	0.644569
P18669	Phosphoglycerate mutase 1	PGAM1	14	0.112629	0.383221	0.994305	0.152929	0.134715	0.0905432	-0.120917	-0.048062	0.557138	0.885529	-0.0949421	-0.0783575	0.0842636	-0.0177666	-0.0553409	0.0517174	0.273075	-0.0656065	-0.0503859	-0.0602959	-0.0030381
P18669	Phosphoglycerate mutase 1;Probable phosphoglycerate mutase 4	PGAM1;PGAM4	118;118	0.082981	0.44996	0.994305	0.239261	0.0772061	0.0887558	-0.136997	-5.99425e-05	0.754315	0.936702	0.170513	-0.0530438	0.0529239	-0.0900474	-0.0441675	0.734263	0.847903	0.279006	-0.0528196	-0.0670631	-0.0355155
P18669	Phosphoglycerate mutase 1;Probable phosphoglycerate mutase 4;Phosphoglycerate mutase 2	PGAM1;PGAM4;PGAM2	92;92;92	0.0749052	0.531453	0.994305	0.0774643	0.165222	0.0723462	-0.135234	-0.0608134	0.0163032	0.595744	-0.0582073	-0.0833373	-0.0263362	-0.0634194	-0.115075	0.0355045	0.254782	-0.0690289	-0.161121	-0.0557949	-0.183425
P18754	Regulator of chromosome condensation	RCC1	11	0.163632	0.305178	0.994305	0.183754	0.286861	0.143511	-0.150872	-0.0180062	0.709932	0.929028	-0.145287	0.0936013	0.036185	-0.0721974	-0.111947	0.0797263	0.30106	-0.176258	-0.0575794	-0.0157285	-0.166314
P18847	Cyclic AMP-dependent transcription factor ATF-3	ATF3	162	-0.0126268	0.843906	0.998475	0.16974	-0.0366556	0.0114019	-0.0956704	0.170537	0.187684	0.77698	-0.0378882	0.037172	0.303902	0.34011	-0.0371521	0.911081	0.947358	-0.00867246	-0.076043	-0.0656317	0.127613
P18858	DNA ligase 1	LIG1	66	0.0558808	0.435641	0.994305	-0.0129732	0.264168	0.124735	-0.0934712	-0.0191437	0.849952	0.959342	0.00974496	-0.0577144	0.13194	-0.0480325	0.0221505	0.99491	0.996519	0.0352552	-0.0973962	0.0521652	0.00904572
P18887	DNA repair protein XRCC1	XRCC1	241	0.020074	0.972378	0.998475	0.131114	0.102886	-0.182321	-0.0627377	-0.0583144	0.574958	0.893349	0.136869	-0.0811605	-0.191549	-0.0354684	-0.0675301	0.870795	0.926582	0.227505	-0.059112	-0.151342	-0.0759483
P19105	Myosin regulatory light chain 12A;Myosin regulatory light chain 12B;Myosin regulatory light polypeptide 9	MYL12A;MYL12B;MYL9	19;20;20	0.0644713	0.332401	0.994305	0.608704	-0.0233832	-0.0402761	0.152326	0.410246	0.0306134	0.640113	0.532682	0.0950538	0.399995	0.420497	0.506964	0.0149688	0.212058	0.774898	0.42207	0.299732	0.591858
P19105	Myosin regulatory light chain 12A;Myosin regulatory light chain 12B;Myosin regulatory light polypeptide 9	MYL12A;MYL12B;MYL9	18;19;19	0.100294	0.318409	0.994305	0.481615	0.0463023	-0.0957129	0.154285	0.325001	0.0677335	0.673583	0.348128	-0.0151231	0.354412	0.301875	0.388339	0.0372823	0.259004	0.613314	0.139865	0.277132	0.499547
P19338	Nucleolin	NCL	67	-0.172453	0.684176	0.994305	0.372659	-0.249107	-0.303352	-0.0958002	-0.0571411	0.522732	0.875498	0.144277	-0.319448	-0.135412	0.0211294	0.00777567	0.929646	0.957931	0.282957	-0.11708	-0.252254	0.132632
P19338	Nucleolin	NCL	563	-0.0803532	0.461283	0.994305	0.163381	-0.104287	-0.0564195	-0.376393	-0.101509	0.388634	0.836967	0.126406	-0.230936	-0.0575765	-0.145442	-0.152103	0.986749	0.992473	0.651745	-0.166153	-0.363712	-0.138053
P19338	Nucleolin	NCL	121	-0.247974	0.363108	0.994305	0.297565	-0.243428	-0.578	-0.252521	-0.365764	0.621491	0.908878	0.629414	-0.468136	-0.432432	-0.299097	-0.212848	0.997216	0.998044	0.881548	-0.230803	-0.451323	-0.194894
P19338	Nucleolin	NCL	69	-0.192355	0.652601	0.994305	0.378498	-0.266206	-0.307982	-0.118503	-0.0541424	0.709227	0.929028	0.217227	-0.2803	-0.111735	0.0034498	0.0173781	0.852791	0.91756	0.322857	-0.0995234	-0.254733	0.13428
P19338	Nucleolin	NCL	76	-0.341305	0.308761	0.994305	0.290246	-0.464622	-0.438769	-0.243841	-0.319717	0.686534	0.921187	0.670089	-0.332771	-0.505002	-0.306663	-0.0462436	0.768718	0.868183	0.866292	-0.0891937	-0.420493	-0.00329355
P19419	ETS domain-containing protein Elk-1	ELK1	324	0.073185	0.106386	0.994305	0.0850829	0.061287	0.192532	0.0109982	0.0261665	0.847601	0.95836	0.0301001	-0.0927406	0.0696523	0.0222329	-0.0188254	0.713936	0.835109	0.125435	-0.0678893	0.0302384	-0.199946
P19484	Transcription factor EB	TFEB	423	-0.0372717	0.626974	0.994305	0.38368	-0.0732091	-0.0685983	-0.00594507	0.088669	0.475949	0.864682	0.010585	-0.130061	0.200333	0.166753	0.102965	0.0933277	0.319281	0.0960331	-0.0169082	0.109896	0.122036
P19484	Transcription factor EB	TFEB	114	-0.0143521	0.53829	0.994305	0.307262	-0.0437786	0.0150744	-0.0453363	0.021165	0.823844	0.950302	0.00179711	0.040533	0.118491	-0.113838	0.0910352	0.173224	0.414736	0.184059	-0.034326	0.122427	0.0596432
P19532	Transcription factor E3	TFE3	554	-0.0602648	0.884241	0.998475	0.369454	-0.145935	0.0254054	-0.170106	0.101124	0.397943	0.837483	0.549123	-0.147128	0.225272	-0.023023	0.0967662	0.241805	0.479945	0.721198	0.103498	0.0302645	0.0900343
P19532	Transcription factor E3	TFE3	556	-0.0406748	0.807897	0.998475	0.256467	-0.0908233	-0.0334504	-0.0478992	0.181372	0.137043	0.751254	0.20572	-0.0602391	0.196298	0.166447	0.126429	0.221569	0.460658	0.41599	0.0770914	-0.0558748	0.175766
P19634	Sodium/hydrogen exchanger 1	SLC9A1	796	0.0331529	0.352004	0.994305	0.0398149	0.144899	0.0264909	-0.0416954	-0.037021	0.292431	0.801894	-0.209828	-0.0451123	0.0254757	-0.0289297	-0.231342	0.00733788	0.201525	-0.241553	-0.239719	-0.110816	-0.222965
P19634	Sodium/hydrogen exchanger 1	SLC9A1	785	0.00134801	0.655237	0.994305	-0.0402175	0.190859	0.0429135	-0.0762894	-0.0400492	0.232292	0.79592	-0.24824	-0.0455069	-0.00433478	-0.0345915	-0.0767791	0.0812523	0.303305	-0.151473	-0.113138	-0.0404204	-0.017622
P19634	Sodium/hydrogen exchanger 1	SLC9A1	703	0.0324363	0.30664	0.994305	0.0239834	0.273218	0.0408891	-0.0165585	-0.0203155	0.518307	0.875287	-0.208399	-0.0281628	0.0752892	-0.0124682	-0.104322	0.278521	0.515318	-0.268856	-0.188308	0.0699072	-0.0203362
P19634	Sodium/hydrogen exchanger 1	SLC9A1	693	-0.0386916	0.983072	0.998475	-0.0466203	0.173616	-0.0307628	-0.0908154	-0.0611278	0.21017	0.783578	-0.256184	-0.0820269	-0.0402287	0.0103731	-0.102598	0.0640301	0.286155	-0.265737	-0.134896	-0.0651202	-0.0703
P19878	Neutrophil cytosol factor 2	NCF2	332	0.0463803	0.531504	0.994305	-0.010294	0.303982	0.103055	-0.134235	-0.0647356	0.0703026	0.673583	-0.0805564	-0.0248498	-0.0489148	-0.153208	-0.171155	0.0362595	0.256002	-0.122349	-0.219961	-0.0675901	-0.279394
P19878	Neutrophil cytosol factor 2	NCF2	233	0.17384	0.295094	0.994305	0.00797803	0.601595	0.339702	-0.121595	-0.0378651	0.807155	0.945433	-0.101604	0.175387	0.0258734	-0.183089	-0.0857814	0.00726713	0.201525	-0.0886714	-0.115644	-0.0523644	-0.0828913
P20020	Plasma membrane calcium-transporting ATPase 1	ATP2B1	1155	0.0853206	0.308021	0.994305	0.0157065	0.371831	0.154935	-0.0699839	-0.0906193	0.334208	0.818527	-0.19803	0.0039809	0.0698522	-0.185219	-0.172599	0.106494	0.336824	-0.33999	-0.159083	0.0169158	-0.186115
P20042	Eukaryotic translation initiation factor 2 subunit 2	EIF2S2	2	0.00419931	0.828767	0.998475	0.221578	0.00602953	0.0023691	-0.156733	0.0202146	0.747499	0.936702	0.039028	-0.145774	0.0427175	0.00140127	-0.0125114	0.875725	0.929092	0.14234	-0.0833478	-0.0490059	0.0239832
P20138	Myeloid cell surface antigen CD33	CD33	307	0.00368351	0.738768	0.996122	0.214288	-0.0198188	0.0271859	-0.119333	-0.0481493	0.44155	0.853517	-0.688334	-0.129439	0.13509	0.0331404	-0.0396818	0.370995	0.594552	-0.627808	0.0353658	-0.114729	0.0431405
P20138	Myeloid cell surface antigen CD33	CD33	302	0.0462815	0.428242	0.994305	0.262332	0.140927	-0.0483641	-0.0665881	-0.0880174	0.342701	0.820218	-0.537518	-0.163873	0.0931209	-0.0121619	-0.069405	0.315143	0.546896	-0.60206	0.0379792	-0.0152971	-0.123513
P20138	Myeloid cell surface antigen CD33	CD33	303	0.0554255	0.375763	0.994305	0.265276	0.0885853	0.0222657	-0.0770881	-0.0243945	0.521505	0.875498	-0.385528	-0.111913	0.0631236	0.10971	-0.0567225	0.298965	0.534218	-0.387087	-0.0130711	-0.100374	0.0301678
P20340	Ras-related protein Rab-6A	RAB6A	2	-0.0601293	0.312048	0.994305	-0.0523963	-0.0678624	0.0610277	-0.175286	-0.0457951	0.359408	0.825628	-0.122429	-0.115775	0.0241845	0.0309807	-0.0931936	0.49133	0.682228	0.142067	-0.182197	-0.143343	-0.043044
P20645	Cation-dependent mannose-6-phosphate receptor	M6PR	267	0.0159491	0.483325	0.994305	0.321725	0.0665263	-0.034628	-0.0709263	-0.0250745	0.886366	0.968835	0.174309	-0.0882651	-0.00385145	-0.0462975	-0.0528612	0.973516	0.9849	0.197076	-0.0583414	-0.0473811	-0.101085
P20700	Lamin-B1;Lamin-B2	LMNB1;LMNB2	391;405	0.0123617	0.59408	0.994305	0.0262619	0.0625307	-0.00153859	-0.264573	-0.0516865	0.983261	0.996559	0.414366	-0.144152	0.040779	-0.325395	-0.182292	0.562643	0.732449	0.329756	-0.351628	-0.13486	-0.229724
P20700	Lamin-B1;Lamin-B2	LMNB1;LMNB2	393;407	0.0277228	0.809695	0.998475	0.0489556	0.217848	0.00649005	-0.186062	-0.0924795	0.932105	0.982351	0.440767	-0.103279	-0.0816804	-0.202192	-0.167906	0.762767	0.866054	0.354714	-0.161502	-0.194821	-0.174309
P20702	Integrin alpha-X	ITGAX	1156	0.0652131	0.343465	0.994305	0.0426284	0.280331	0.0877977	-0.0771955	0.0682768	0.0380933	0.650137	0.0538423	0.0827114	0.0422828	0.14394	0.00898068	0.624378	0.777054	0.0257492	-0.114578	0.0134255	0.00453589
P20810	Calpastatin	CAST	243	-0.127672	0.815403	0.998475	0.523288	-0.481892	-0.158562	-0.096781	0.279826	0.242171	0.79592	0.318002	-0.18232	0.251044	0.308609	0.25688	0.115388	0.347217	0.62192	0.0149812	0.163169	0.35059
P20810	Calpastatin	CAST	366	-0.130856	0.77676	0.998475	0.526729	-0.543235	-0.220729	-0.040982	0.20956	0.702476	0.92537	0.302424	-0.431376	0.129122	0.289998	0.0158195	0.636457	0.785292	0.68785	-0.0886538	-0.280559	0.120293
P20810	Calpastatin	CAST	240	-0.0991292	0.967799	0.998475	0.49482	-0.327791	-0.166849	-0.0314094	0.259846	0.406438	0.838884	0.184755	-0.309836	0.334938	0.417819	0.273694	0.132095	0.364378	0.588275	-0.0451709	0.201206	0.346182
P21127	Cyclin-dependent kinase 11B;Cyclin-dependent kinase 11A	CDK11B;CDK11A	752;740	-0.0238871	0.704723	0.994305	0.259144	0.022145	-0.0699193	-0.079865	-0.0114922	0.886181	0.968835	-0.140417	-0.10007	0.0770857	0.123046	-0.00649147	0.797652	0.886264	-0.166959	-0.0537484	0.0407655	0.112214
P21127	Cyclin-dependent kinase 11B;Adherens junction-associated protein 1;Cyclin-dependent kinase 11A	CDK11B;AJAP1;CDK11A	234;56;222	-0.00814721	0.677646	0.994305	0.311544	-0.00498026	-0.0113142	-0.123539	-0.00146106	0.945027	0.985967	-0.085829	-0.0694268	0.0665047	0.103002	0.00185024	0.682778	0.816508	-0.168951	-0.0157712	0.0719108	0.0194716
P21291	Cysteine and glycine-rich protein 1	CSRP1	192	-0.0955453	0.824339	0.998475	0.274987	-0.187513	-0.169971	-0.02112	0.0249635	0.783382	0.9383	0.113653	-0.297002	-0.0637258	0.127868	-0.0261723	0.855393	0.918763	0.294006	-0.145726	-0.156241	0.0933817
P21333	Filamin-A	FLNA	2152	0.143909	0.203976	0.994305	0.134748	0.222682	0.15307	-0.0829147	0.0444047	0.737207	0.934403	0.035891	0.0529184	0.119212	-0.130006	0.0163306	0.708485	0.831008	0.0255464	0.00711475	0.064261	-0.190714
P21333	Filamin-A	FLNA	2158	0.154122	0.314346	0.994305	0.216574	0.19309	0.115153	-0.135819	0.0813364	0.586896	0.897352	0.128095	0.0345775	0.16684	-0.155187	0.0688666	0.815624	0.896711	0.109688	0.0601034	0.0776298	-0.179868
P21333	Filamin-A	FLNA	1459	0.0462376	0.381817	0.994305	0.0828487	0.184673	0.0096265	-0.0617692	-0.0140266	0.648506	0.913836	-0.11366	-0.00460782	0.066759	-0.0234455	-0.0544886	0.00474808	0.201159	-0.0446299	-0.0519323	-0.080293	-0.0570449
P21333	Filamin-A	FLNA	2327	-0.116462	0.362481	0.994305	0.115474	-0.118728	-0.114196	-0.1411	8.58329e-05	0.994048	0.997127	0.0782247	-0.0891403	-0.078053	0.090543	0.158412	0.578219	0.743533	0.723138	-0.00944435	-0.430208	0.326268
P21333	Filamin-A	FLNA	977	0.033093	0.605609	0.994305	-0.131927	0.350307	0.198113	-0.136181	-0.200129	0.159367	0.766815	-0.335825	-0.0644337	0.0319462	-0.351555	-0.199466	0.00640727	0.201159	-0.202824	-0.196107	-0.176636	-0.321147
P21333	Filamin-A	FLNA	968	0.0461001	0.662009	0.994305	0.119371	-0.0271704	0.144997	-0.117295	-0.107709	0.45419	0.857915	-0.0555526	-0.159865	0.139707	-0.171385	-0.0965465	0.26956	0.50672	0.0722533	-0.144291	-0.0488023	-0.224592
P21333	Filamin-A	FLNA	2179	0.125233	0.183035	0.994305	0.14567	0.201171	0.104796	-0.0614446	0.0426096	0.242623	0.79592	0.115477	0.00994737	0.0752719	-0.02112	-0.051552	0.641121	0.789338	0.0941565	-0.0447394	-0.0583646	-0.0702841
P21359	Neurofibromin;Neurofibromin truncated	NF1	2515	0.142246	0.279874	0.994305	0.102607	0.206506	0.181885	-0.111154	-0.0495029	0.876995	0.96817	-0.00208404	-0.0969217	0.197319	-0.149795	-0.0154244	0.828266	0.902253	0.0236577	-0.101098	0.0916711	-0.0545065
P21359	Neurofibromin;Neurofibromin truncated	NF1	2817	0.132765	0.373507	0.994305	0.207643	0.521939	0.0578873	-0.176846	-0.106068	0.821249	0.949617	-0.185992	0.372281	-0.0261449	-0.30582	-0.238955	0.0713029	0.293579	-0.324481	0.00326887	-0.19469	-0.283221
P21359	Neurofibromin;Neurofibromin truncated	NF1	657	0.06386	0.304166	0.994305	0.102941	0.608583	0.0247785	-0.0180639	0.0589866	0.283042	0.801894	-0.0491692	0.178555	0.0366856	0.0812877	-0.110219	0.0171199	0.218271	-0.0851449	-0.201317	-0.12595	-0.0944886
P21399	Cytoplasmic aconitate hydratase	ACO1	711	0.0802543	0.491174	0.994305	0.0343687	0.177558	0.12614	-0.128144	-0.0681061	0.0241191	0.640113	-0.0770067	-0.0592055	-0.0258314	-0.098647	-0.119488	0.142921	0.379264	-0.0534999	-0.247016	0.0142373	-0.185477
P21580	Tumor necrosis factor alpha-induced protein 3;A20p50;A20p37	TNFAIP3	575	0.100844	0.670673	0.994305	-0.24498	0.301292	0.290457	-0.0887678	0.0803635	0.6685	0.917363	0.0703201	0.090407	0.118054	-0.158449	-0.149488	0.0632546	0.283566	-0.395922	-0.101189	-0.105631	-0.193345
P21730	C5a anaphylatoxin chemotactic receptor 1	C5AR1	332	0.0926809	0.452814	0.994305	-0.0697201	0.426557	0.255082	-0.146666	-0.0299877	0.398532	0.837844	0.0515829	-0.0106893	-0.0492861	-0.219658	-0.153659	0.156836	0.396665	0.0294741	-0.238721	-0.0685963	-0.323477
P21730	C5a anaphylatoxin chemotactic receptor 1	C5AR1	334	0.113743	0.541312	0.994305	-0.136906	0.517019	0.364392	-0.236329	-0.138239	0.210803	0.783732	-0.149108	-0.12737	0.0437292	-0.518687	-0.339577	0.0478052	0.268561	-0.214878	-0.464276	-0.114199	-0.561111
P21730	C5a anaphylatoxin chemotactic receptor 1	C5AR1	314	0.0974904	0.421843	0.994305	-0.127976	0.441932	0.27015	-0.0751696	0.00175671	0.711429	0.929028	-0.0615802	0.0650936	0.101958	-0.226051	-0.131796	0.116283	0.347217	-0.162895	-0.100697	0.0061048	-0.297236
P21730	C5a anaphylatoxin chemotactic receptor 1	C5AR1	317	0.10227	0.449683	0.994305	-0.032088	0.338028	0.236628	-0.148807	-0.0380749	0.251733	0.79592	-0.0583171	-0.0178328	-0.00509169	-0.273331	-0.142082	0.137661	0.371195	0.0241217	-0.171149	-0.113014	-0.329768
P21730	C5a anaphylatoxin chemotactic receptor 1	C5AR1	327	0.0317777	0.66622	0.994305	-0.106381	0.265331	0.169936	-0.137871	-0.0431313	0.299151	0.809468	-0.0829735	-0.00328905	0.0294782	-0.208678	-0.100732	0.106559	0.336824	-0.0659235	-0.13554	-0.0341685	-0.29483
P21757	Macrophage scavenger receptor types I and II	MSR1	27	-0.0741089	0.969555	0.998475	0.322397	-0.193335	-0.0103765	-0.137841	-0.0464246	0.811924	0.946408	-0.177231	-0.196545	0.0843817	0.18966	-0.019205	0.893445	0.938474	-0.0540979	-0.12085	0.0156878	0.199465
P21757	Macrophage scavenger receptor types I and II	MSR1	14	-0.0597207	0.80844	0.998475	0.238572	-0.222419	-0.101028	-0.0184133	-0.103704	0.99041	0.996559	-0.262258	-0.182977	-0.0244315	0.478343	-0.0602016	0.86016	0.920551	-0.155316	-0.100866	-0.0195372	0.213382
P21757	Macrophage scavenger receptor types I and II	MSR1	29	-0.0793494	0.928533	0.998475	0.351395	-0.147614	-0.0391071	-0.119592	-0.0179903	0.987737	0.996559	-0.127116	-0.186339	0.0911352	0.228753	-0.0301098	0.737339	0.84968	-0.0137133	-0.0820711	-0.0465063	0.255705
P21796	Voltage-dependent anion-selective channel protein 1	VDAC1	104	0.0525248	0.612256	0.994305	-0.0316179	0.205488	0.136668	-0.135223	-0.106426	0.227145	0.79592	-0.299809	-0.10646	0.0632481	-0.106392	-0.145719	0.100996	0.330429	-0.341026	-0.176691	-0.0124763	-0.114748
P22059	Oxysterol-binding protein 1	OSBP	351	0.0371645	0.937781	0.998475	0.0360368	0.042103	0.0382923	-0.104293	-0.121692	0.248676	0.79592	-0.0988464	-0.144537	0.085104	-0.338786	-0.103134	0.181565	0.422482	-0.142332	-0.0639357	0.0277396	-0.294396
P22059	Oxysterol-binding protein 1	OSBP	240	0.186716	0.261913	0.994305	0.058525	0.314906	0.342278	-0.114705	-0.0594438	0.334721	0.818859	-0.0992912	-0.0195965	0.0619213	-0.325413	-0.185717	0.0660525	0.288938	-0.0748105	-0.27618	-0.0952552	-0.375469
P22314	Ubiquitin-like modifier-activating enzyme 1	UBA1	46	0.0425152	0.493633	0.994305	0.0589135	0.1984	0.026117	-0.0955418	-0.103303	0.066942	0.673303	-0.0992996	-0.0698875	-0.107306	-0.291127	-0.167052	0.0100655	0.201525	-0.180659	-0.153445	-0.106701	-0.248164
P22314	Ubiquitin-like modifier-activating enzyme 1	UBA1	13	0.102665	0.128833	0.994305	0.0643914	0.308215	0.140938	0.0174705	-0.0366014	0.685599	0.921187	-0.108235	0.0350323	0.109969	-0.143311	-0.164299	0.0934733	0.319281	-0.246845	-0.101934	0.00503583	-0.226665
Q15853	Upstream stimulatory factor 1;Upstream stimulatory factor 2	USF1;USF2	186;222	-0.0680038	0.847059	0.998475	0.260584	-0.208661	-0.0926766	-0.043331	0.0227291	0.791186	0.940184	-0.085271	-0.160666	0.130729	0.218258	0.105642	0.120046	0.350911	0.159446	0.00185361	0.0518383	0.227533
Q15853	Upstream stimulatory factor 1;Upstream stimulatory factor 2	USF1;USF2	182;218	0.0466874	0.397157	0.994305	0.378893	-0.0609657	0.150049	-0.0566747	0.0455924	0.493037	0.872392	0.0111337	-0.0917472	0.176839	0.080051	0.129102	0.117132	0.347548	-0.0186806	0.0762904	0.181914	0.183179
P22466	Galanin peptides;Galanin;Galanin message-associated peptide	GAL	116	-0.13876	0.963842	0.998475	0.551785	-0.23821	-0.178531	-0.0989882	0.129781	0.430138	0.848339	0.328848	-0.194347	0.126877	0.132685	0.133766	0.252517	0.489337	0.629583	0.0922952	-0.0593132	0.175236
P22466	Galanin peptides;Galanin;Galanin message-associated peptide	GAL	117	0.0444998	0.435059	0.994305	0.720471	0.18025	-0.112505	-0.0912508	0.173708	0.159748	0.766815	0.378809	-0.0527156	0.123392	0.224024	0.0894692	0.545285	0.721584	0.903507	-0.356269	-0.0286837	0.207622
P22626	Heterogeneous nuclear ribonucleoproteins A2/B1	HNRNPA2B1	259	0.0541776	0.687153	0.994305	0.143856	0.0754913	0.0328638	-0.143382	0.0446883	0.480341	0.864682	0.207329	-0.0967405	0.0511546	0.0382221	0.0194945	0.469228	0.663223	0.351614	-0.0510606	-0.0693637	0.0900495
P22681	E3 ubiquitin-protein ligase CBL	CBL	526	0.0296804	0.619539	0.994305	0.125693	0.100968	-0.0743508	-0.0416068	0.0753198	0.405506	0.838884	-0.00479538	0.221652	-0.0933807	0.155435	-0.0782444	0.209288	0.45123	-0.383993	-0.0107075	-0.132423	-0.0240659
P22681	E3 ubiquitin-protein ligase CBL	CBL	669	0.115466	0.23715	0.994305	0.103254	0.211009	0.127679	-0.0802391	-0.216718	0.0898796	0.698734	0.0116772	-0.27615	-0.157286	-0.335766	-0.272204	0.195864	0.436091	0.144645	-0.327875	-0.281495	-0.262914
P22681	E3 ubiquitin-protein ligase CBL	CBL	833	-0.0359168	0.580472	0.994305	-0.0357753	-0.0360583	0.132443	-0.259019	-0.195734	0.049218	0.650137	-0.294041	-0.0857935	-0.0974273	-0.31724	-0.327351	0.0108618	0.201773	-0.177147	-0.365007	-0.289695	-0.439944
P22681	E3 ubiquitin-protein ligase CBL	CBL	483	0.106823	0.589238	0.994305	0.115897	0.171436	0.0977486	-0.189705	-0.0183766	0.45281	0.857019	0.0314816	-0.0682349	0.0467229	-0.225617	-0.0547867	0.451154	0.651483	0.0961827	-0.0419583	-0.067615	-0.18828
P22681	E3 ubiquitin-protein ligase CBL	CBL	486	0.0919673	0.27292	0.994305	0.108072	0.179974	0.0758623	-0.075597	-0.00945681	0.634926	0.913717	0.0110849	-0.0299985	0.0424599	-0.0788872	-0.00861905	0.895818	0.939374	0.08281	0.0164973	-0.048675	-0.0337354
P23193	Transcription elongation factor A protein 1	TCEA1	100	-0.0607543	0.979002	0.998475	0.280958	-0.111518	-0.148338	-0.00999089	-0.1018	0.86274	0.964077	-0.154809	-0.138671	-0.0649287	0.281524	0.0119522	0.671652	0.810385	0.00982499	0.0140793	-0.118978	0.230888
P23396	40S ribosomal protein S3	RPS3	221	0.0922942	0.32553	0.994305	0.0849992	0.26026	0.0995891	-0.0995954	-0.0532462	0.370364	0.83188	-0.0987089	-0.0137639	0.0534456	-0.0927285	-0.131726	0.0299953	0.244416	-0.140444	-0.123158	-0.0256005	-0.140294
P23443	Ribosomal protein S6 kinase beta-1	RPS6KB1	427	0.229582	0.0478049	0.994305	0.29147	0.294307	0.167694	0.0375615	-0.0809535	0.28038	0.801894	-0.372155	-0.153507	0.0444478	-0.00839995	-0.122157	0.0669471	0.290013	-0.363801	-0.113447	-0.0985244	-0.130868
P23469	Receptor-type tyrosine-protein phosphatase epsilon	PTPRE	80	0.116145	0.560703	0.994305	0.0269251	0.323137	0.205364	-0.23732	-0.244009	0.100478	0.713922	-0.404841	-0.0831764	-0.0511273	-0.462252	-0.300539	0.0206537	0.230431	-0.312508	-0.28857	-0.0895771	-0.346284
P23497	Nuclear autoantigen Sp-100	SP100	157	0.015962	0.513802	0.994305	0.340956	0.0576263	-0.0915949	-0.0257023	0.117499	0.266471	0.797732	0.191955	-0.0808459	0.0567128	0.178285	0.0677806	0.311911	0.543899	0.247869	-0.016855	-0.0450517	0.152416
P23528	Cofilin-1	CFL1	3	0.092337	0.503843	0.994305	0.15658	0.128529	0.0561453	-0.139211	0.058014	0.17018	0.771048	0.094827	-0.0258718	0.0506361	0.065392	0.0344464	0.250589	0.48735	0.2168	-0.00221703	0.0173771	0.0515158
P23528	Cofilin-1	CFL1	24	0.0918592	0.520937	0.994305	0.177238	0.195402	0.00648054	-0.146184	-0.0743471	0.186004	0.77698	-0.0803487	0.038051	-0.0683455	-0.117098	-0.177707	0.00344061	0.201159	-0.137038	-0.147568	-0.207846	-0.22047
P23528	Cofilin-1	CFL1	25	0.0321196	0.606743	0.994305	0.10951	0.257246	-0.0452707	-0.126593	0.00484447	0.898074	0.972559	-0.0690787	0.0764961	-0.0141431	0.0238321	-0.0845981	0.00706415	0.201525	-0.088563	-0.0806333	-0.131397	-0.0669257
P23588	Eukaryotic translation initiation factor 4B	EIF4B	283	-0.130107	0.76936	0.998475	0.500174	-0.511301	-0.0620167	-0.198198	0.093219	0.724492	0.929238	0.207279	-0.729665	0.081687	0.104751	-0.0134593	0.828019	0.902253	0.683786	-0.432705	-0.134193	0.107275
P23588	Eukaryotic translation initiation factor 4B	EIF4B	230	-0.105366	0.842822	0.998475	0.52444	-0.129375	-0.0813579	-0.171953	-0.0132962	0.896753	0.971968	0.0208916	-0.11392	-0.0474841	0.11312	0.0599211	0.623412	0.776485	0.142182	0.0782494	-0.133384	0.0415928
P23588	Eukaryotic translation initiation factor 4B	EIF4B	406	-0.108076	0.880754	0.998475	0.417635	-0.114702	-0.30238	-0.10145	0.0197054	0.980074	0.996559	0.083752	-0.167955	-0.0443413	0.121411	0.0166549	0.740514	0.851042	0.35159	-0.0226607	-0.214108	0.0559705
P23588	Eukaryotic translation initiation factor 4B	EIF4B	422	-0.259111	0.975319	0.998475	0.919743	-0.284023	-0.2342	-0.360644	-0.0363783	0.552321	0.882562	0.0994208	-0.0882399	-0.199236	0.0154833	0.0530501	0.68051	0.81492	0.429451	0.010075	-0.272816	0.0960252
P23588	Eukaryotic translation initiation factor 4B	EIF4B	424	-0.247367	0.926289	0.998475	0.876025	-0.246606	-0.267695	-0.248129	0.0459618	0.529681	0.87743	0.161947	0.00632025	-0.0968751	0.0856034	0.120039	0.618959	0.772362	0.460498	0.128902	-0.338113	0.111176
P23588	Eukaryotic translation initiation factor 4B	EIF4B	488	-0.0563064	0.179854	0.994305	-0.0244484	-0.0563178	-0.287584	-0.0562949	-0.105965	0.0444405	0.650137	-0.0331348	-0.162181	-0.14315	-0.0687802	-0.151465	0.373629	0.596354	-0.271271	0.171346	-0.39226	-0.0316586
P23588	Eukaryotic translation initiation factor 4B	EIF4B	489	0.0639386	0.718762	0.994305	0.145175	0.118209	0.00966855	-0.518785	-0.0698426	0.582122	0.897352	0.122644	-0.0156119	-0.128189	-0.124073	-0.208987	0.0867709	0.310248	-0.0853364	-0.150304	-0.267669	-0.5656
P23588	Eukaryotic translation initiation factor 4B	EIF4B	498	-0.0736031	0.805314	0.998475	0.584898	-0.16469	-0.237335	0.0174841	0.0561907	0.24569	0.79592	0.0584211	0.0539602	0.0254034	0.460822	0.129594	0.520433	0.704363	0.22253	0.0366581	-0.210886	0.267478
P23588	Eukaryotic translation initiation factor 4B	EIF4B	504	-0.16472	0.968896	0.998475	0.648402	-0.282563	-0.17902	-0.15042	0.256296	0.0182141	0.595744	0.31627	0.196321	0.11367	0.323386	0.186643	0.24191	0.479945	0.362811	0.0991493	-0.118508	0.274136
P23588	Eukaryotic translation initiation factor 4B	EIF4B	597	0.07125	0.278827	0.994305	0.228558	-0.047275	0.0130294	0.129471	0.0921208	0.726183	0.929238	0.0438231	-0.225946	0.182962	0.140419	0.149277	0.228198	0.466795	0.33427	-0.0540035	0.0174771	0.281077
P24534	Elongation factor 1-beta	EEF1B2	106	-0.0470197	0.828226	0.998475	0.454825	-0.21713	-0.154932	0.0608926	0.0939735	0.522959	0.875498	0.0469933	-0.222969	0.140954	0.414286	0.126749	0.0882334	0.31272	0.145307	0.0432102	0.108192	0.339884
P24588	A-kinase anchor protein 5	AKAP5	178	-0.124664	0.793237	0.998475	0.358017	-0.277756	-0.251484	0.00215513	-0.180878	0.303585	0.810852	-0.632091	-0.127783	-0.233972	0.171283	-0.238018	0.255163	0.492408	-0.600519	-0.070121	-0.405916	0.142401
P24723	Protein kinase C eta type	PRKCH	678	0.0440657	0.501754	0.994305	0.155259	0.0982028	-0.0100715	-0.0814358	-0.0117521	0.751254	0.936702	-0.0495118	-0.114299	0.0789163	0.0260076	-0.080572	0.0604478	0.282124	-0.0170687	-0.130761	-0.0508319	-0.110312
P24928	DNA-directed RNA polymerase II subunit RPB1	POLR2A	1864	0.107466	0.344074	0.994305	0.101453	0.277837	0.113479	-0.123402	-0.115043	0.141732	0.751254	-0.131737	-0.0983478	0.0288786	-0.243829	-0.236402	0.00897391	0.201525	-0.276979	-0.218291	-0.115784	-0.254513
P24928	DNA-directed RNA polymerase II subunit RPB1	POLR2A	1878	0.076307	0.199093	0.994305	0.161315	0.128243	0.0243708	-0.0261216	-0.0821834	0.142493	0.751381	-0.106572	-0.0577952	0.0152718	-0.187245	-0.0934292	0.187926	0.428464	-0.0210602	0.021505	-0.165798	-0.182167
P24928	DNA-directed RNA polymerase II subunit RPB1	POLR2A	1850	0.0980828	0.0726781	0.994305	0.0371653	0.242651	0.0896897	0.106476	-0.0582445	0.653668	0.913836	-0.0345182	-0.103741	0.120009	-0.0819707	-0.0611314	0.27273	0.509825	0.0441103	-0.224312	-0.0351174	-0.0871453
P25054	Adenomatous polyposis coli protein	APC	1360	0.113851	0.406026	0.994305	0.200697	0.120055	0.107646	-0.142245	-0.108098	0.19173	0.78023	-0.0575545	-0.158641	0.0306765	-0.320418	-0.154497	0.0428433	0.264343	-0.0723429	-0.244833	-0.0812569	-0.227738
P25098	Beta-adrenergic receptor kinase 1	ADRBK1	670	0.154934	0.162895	0.994305	0.0948497	0.425654	0.215017	-0.0262538	0.0863502	0.284976	0.801894	0.0125265	0.160174	0.187648	-0.0563939	-0.121604	0.0423417	0.264343	-0.120917	-0.12229	-0.0124984	-0.138311
P25440	Bromodomain-containing protein 2	BRD2	633	-0.0782022	0.89715	0.998475	0.269988	-0.0148092	-0.141595	-0.170097	-0.0498545	0.178359	0.77698	-0.0739443	-0.181593	-0.0257648	0.000164895	-0.0433545	0.284366	0.520798	-0.0116328	-0.109045	-0.0750762	0.0316957
P25686	DnaJ homolog subfamily B member 2	DNAJB2	313	0.137753	0.414645	0.994305	0.443127	0.22741	0.0480964	-0.201992	-0.00109634	0.448475	0.855854	-0.00549308	0.217515	0.0033004	-0.019269	-0.034567	0.26615	0.503533	-0.000380789	0.0164396	-0.125972	-0.0687533
P25788	Proteasome subunit alpha type-3	PSMA3	250	0.101318	0.348499	0.994305	0.117905	0.244967	0.084731	-0.116065	-0.0309193	0.414972	0.838884	0.0436601	-0.0780229	0.0161843	-0.147944	-0.0902981	0.0563034	0.281249	-0.0661105	-0.114486	-0.0333004	-0.18467
P25942	Tumor necrosis factor receptor superfamily member 5	CD40	272	-0.107089	0.777501	0.998475	0.631018	-0.12967	-0.179987	-0.084507	-0.0281227	0.469846	0.864169	0.0958464	-0.419596	-0.0928474	0.036602	-0.0502954	0.947419	0.969332	0.361268	-0.146012	-0.301557	0.0454209
P26038	Moesin	MSN	576	0.0957088	0.504777	0.994305	0.0696066	0.121811	0.153601	-0.14309	-0.0924251	0.33991	0.8199	-0.0682515	-0.116599	0.0866655	-0.123266	-0.0673247	0.069926	0.292032	-0.0673849	-0.139655	-0.0129861	-0.0672644
P26358	DNA (cytosine-5)-methyltransferase 1	DNMT1	714	-0.0011669	0.879905	0.998475	0.153218	0.072169	-0.0745028	-0.110198	-0.0562194	0.946251	0.986228	0.387768	-0.0254816	-0.0869572	-0.318388	-0.161609	0.664269	0.807065	0.292439	-0.192371	-0.164472	-0.158747
P26368	Splicing factor U2AF 65 kDa subunit	U2AF2	79	0.086709	0.389462	0.994305	0.0798837	0.281191	0.0935344	-0.123028	-0.0747839	0.279894	0.801894	-0.111296	0.0565455	-0.0450868	-0.104481	-0.0856235	0.0839812	0.307291	-0.0370884	-0.0552212	-0.22575	-0.116026
P26368	Splicing factor U2AF 65 kDa subunit	U2AF2	2	-0.0348139	0.651731	0.994305	0.07487	0.0869221	-0.144498	-0.148591	-0.0580352	0.248521	0.79592	-0.0376766	-0.124312	-0.0783937	0.040555	-0.0761781	0.0302307	0.244838	-0.0744589	-0.0192063	-0.10307	-0.0778972
P62258	14-3-3 protein theta;14-3-3 protein beta/alpha;14-3-3 protein beta/alpha, N-terminally processed;14-3-3 protein sigma;14-3-3 protein gamma;14-3-3 protein gamma, N-terminally processed;14-3-3 protein epsilon;14-3-3 protein zeta/delta;14-3-3 protein eta	YWHAQ;YWHAB;SFN;YWHAG;YWHAE;YWHAZ;YWHAH	45;47;45;46;46;45;46	0.0894289	0.423809	0.994305	0.120114	0.113322	0.0655359	-0.10484	0.0307838	0.915478	0.978933	0.109052	-0.145364	0.0554032	0.0061644	-0.112765	0.400375	0.61578	0.121126	-0.12434	-0.101191	-0.131843
P27448	MAP/microtubule affinity-regulating kinase 3	MARK3	469	0.0897423	0.210943	0.994305	0.0986475	0.177619	0.0808371	-0.0531662	-0.077933	0.106662	0.721286	-0.0903129	-0.065553	0.0156375	-0.10282	-0.119163	0.0519969	0.273144	-0.00417481	-0.122642	-0.115685	-0.127247
P27448	MAP/microtubule affinity-regulating kinase 3	MARK3	419	0.0928519	0.229787	0.994305	0.111256	0.279004	0.0744474	-0.0530932	-0.0436495	0.574856	0.893349	0.18128	0.0289481	-0.116247	-0.410207	-0.164344	0.241015	0.479414	0.113482	-0.124902	-0.203785	-0.356249
P27448	MAP/microtubule affinity-regulating kinase 3	MARK3	601	0.0801361	0.300728	0.994305	-0.0356081	0.389553	0.19588	-0.0366761	-0.225695	0.0925469	0.698941	-0.338103	-0.113288	-0.0160928	-0.364707	-0.28277	0.0225761	0.232022	-0.395874	-0.236591	-0.110771	-0.328949
P27448	MAP/microtubule affinity-regulating kinase 3	MARK3	583	0.0153773	0.524475	0.994305	0.00969728	0.365221	0.0210574	-0.104418	-0.00500563	0.91812	0.980249	-0.10638	0.0976809	0.00561536	-0.0156266	-0.0488223	0.369178	0.593047	-0.0163708	-0.0882064	-0.0812739	0.0497555
P27448	MAP/microtubule affinity-regulating kinase 3	MARK3	507	0.0884899	0.399779	0.994305	0.165437	0.318278	0.0115431	-0.122163	-0.0730165	0.484539	0.866545	-0.0159325	0.109602	-0.157514	-0.1301	-0.190231	0.0438875	0.265155	-0.0803565	-0.109691	-0.270771	-0.311636
P27448	MAP/microtubule affinity-regulating kinase 3	MARK3	564	0.164724	0.195903	0.994305	0.147596	0.427967	0.181852	-0.0748208	-0.136826	0.351618	0.822537	-0.129665	0.138891	-0.143988	-0.196606	-0.174745	0.0054484	0.201159	-0.185918	-0.116576	-0.163572	-0.232765
Q7KZI7	MAP/microtubule affinity-regulating kinase 3;Serine/threonine-protein kinase MARK2	MARK3;MARK2	61;58	0.158882	0.118208	0.994305	0.0597392	0.258025	0.309101	0.00984435	0.0663682	0.271494	0.801399	0.153966	0.00885881	0.123878	-0.0393836	-0.126982	0.301311	0.53598	-0.0407792	-0.225405	0.0968582	-0.213186
Q7KZI7	MAP/microtubule affinity-regulating kinase 3;Serine/threonine-protein kinase MARK1;Serine/threonine-protein kinase MARK2;MAP/microtubule affinity-regulating kinase 4	MARK3;MARK1;MARK2;MARK4	211;215;208;214	0.0758797	0.306633	0.994305	0.0299056	0.229595	0.121854	-0.0683504	-0.0202048	0.723887	0.929238	-0.122641	0.0545366	0.0826041	-0.0949461	-0.121294	0.18011	0.420893	-0.176215	-0.0963912	0.0573397	-0.146198
P27708	CAD protein;Glutamine-dependent carbamoyl-phosphate synthase;Aspartate carbamoyltransferase;Dihydroorotase	CAD	1859	0.0465977	0.271211	0.994305	0.0108351	0.305788	0.0823603	-0.010061	-0.0955604	0.204798	0.782683	-0.166838	0.0292609	-0.0242828	-0.23894	-0.113277	0.0577989	0.282124	-0.243481	-0.106411	-0.0395692	-0.120144
P27816	Microtubule-associated protein 4	MAP4	358	-0.0614254	0.926754	0.998475	0.279339	-0.120013	-0.0471272	-0.0757237	0.0840646	0.687984	0.922205	0.129795	-0.208588	0.0383342	0.197804	0.0919113	0.342181	0.570521	0.268581	-0.0367982	-0.0649265	0.220621
P27816	Microtubule-associated protein 4	MAP4	280	-0.0656419	0.962623	0.998475	0.344119	-0.188054	0.0229429	-0.154227	0.146641	0.449242	0.855854	0.177138	-0.178186	0.157159	0.136124	0.0476328	0.367671	0.591742	0.327064	-0.0498046	-0.0350424	0.130308
P27816	Microtubule-associated protein 4	MAP4	507	-0.0914182	0.967399	0.998475	0.525646	-0.310084	0.00640912	-0.189245	0.183343	0.258451	0.79592	0.275758	-0.136905	0.205101	0.161584	0.131341	0.516678	0.702	0.238059	-0.210727	0.16927	0.0934115
P27816	Microtubule-associated protein 4	MAP4	696	-0.18907	0.531155	0.994305	0.284521	-0.261581	-0.171853	-0.206287	-0.00716176	0.738952	0.934413	0.151075	-0.263941	-0.040692	0.0263685	0.0226915	0.720322	0.838666	0.275351	-0.0812699	-0.163914	0.126653
P27816	Microtubule-associated protein 4	MAP4	928	-0.0835774	0.731404	0.996122	0.200484	-0.118155	-0.0490002	-0.153713	-0.12116	0.383585	0.836967	-0.298209	-0.266175	0.117568	0.0238542	-0.119972	0.51268	0.70021	-0.15229	-0.128307	-0.111637	0.168941
P27816	Microtubule-associated protein 4	MAP4	941	-0.0955727	0.565015	0.994305	0.177663	-0.0754013	-0.193668	-0.115744	-0.245207	0.162869	0.766815	-0.362291	-0.330676	-0.159737	0.0899243	-0.171575	0.260494	0.498342	-0.45468	-0.149025	-0.194126	0.132448
P27816	Microtubule-associated protein 4	MAP4	825	-0.0944411	0.969282	0.998475	0.284051	-0.111254	-0.104492	-0.0843898	0.266575	0.19586	0.781034	0.259618	-0.141459	0.273532	0.318551	0.164788	0.105954	0.336059	0.322662	0.00459227	0.09024	0.239335
P27816	Microtubule-associated protein 4	MAP4	868	-0.139338	0.746316	0.99762	0.437509	-0.144085	-0.13459	-0.412786	-0.149758	0.1272	0.751254	-0.132891	-0.166625	0.0420337	-0.228709	-0.0568709	0.78301	0.876413	0.232699	-0.0960026	-0.237703	-0.0177391
P27816	Microtubule-associated protein 4	MAP4	1073	-0.0530767	0.851795	0.998475	0.220652	-0.0356727	-0.0704807	-0.184028	-0.160097	0.210094	0.783578	-0.251212	-0.310738	-0.0689811	0.0735777	-0.133757	0.348826	0.577161	-0.129348	-0.15247	-0.138166	0.12533
P27816	Microtubule-associated protein 4	MAP4	282	-0.0770215	0.954372	0.998475	0.373082	-0.252813	-0.0179008	-0.136142	0.159439	0.465543	0.863185	0.190089	-0.20238	0.128788	0.201333	0.0889259	0.347226	0.575612	0.33142	-0.080246	-0.0241184	0.20197
P27816	Microtubule-associated protein 4	MAP4	521	-0.0973413	0.855447	0.998475	0.332597	-0.236247	-0.0713651	-0.123317	0.13129	0.640319	0.913836	0.153516	-0.226606	0.13138	0.1312	0.104682	0.188662	0.429768	0.293235	-0.0327013	0.0606705	0.148694
P27816	Microtubule-associated protein 4	MAP4	917	-0.187744	0.148257	0.994305	0.0477172	-0.336418	-0.267084	-0.108405	-0.058503	0.918933	0.980476	-0.139684	-0.289861	0.0226776	0.34654	-8.14492e-05	0.578865	0.743533	0.0202526	-0.0695187	-0.0204155	0.23814
P27816	Microtubule-associated protein 4	MAP4	942	-0.0876104	0.593366	0.994305	0.175773	-0.0508123	-0.190407	-0.124408	-0.238455	0.160773	0.766815	-0.368781	-0.320771	-0.15614	0.0854683	-0.173161	0.253287	0.489523	-0.403412	-0.146421	-0.199901	0.129835
P27824	Calnexin	CANX	583	0.11918	0.39968	0.994305	0.136113	0.167958	0.102247	-0.13568	-0.00326254	0.9076	0.976547	0.132909	-0.0535427	0.0470176	-0.100091	-0.0790404	0.902119	0.941714	0.237693	-0.12434	-0.033741	-0.125485
P27824	Calnexin	CANX	554	0.06576	0.111102	0.994305	0.0493415	0.253782	0.0682514	0.0632686	0.0768681	0.246165	0.79592	-0.0390489	0.0179907	0.135745	0.143631	0.0294404	0.840896	0.90974	-0.137048	0.00459307	0.126924	0.0542877
P27824	Calnexin	CANX	564	0.089275	0.118915	0.994305	0.117043	0.220082	0.0615069	0.00241415	0.0614357	0.138386	0.751254	0.00148609	0.0184478	0.131892	0.104424	-0.024572	0.940645	0.964717	-0.0820755	-0.0626496	0.116636	0.0135055
P27824	Calnexin	CANX	562	0.0513969	0.125478	0.994305	0.0686162	0.19383	0.0285438	0.0341777	0.0345916	0.322821	0.818511	-0.023994	-0.00624189	0.0900414	0.0754251	-0.00204727	0.898662	0.940534	-0.0896931	-0.058171	0.0715513	0.0540765
P27987	Inositol-trisphosphate 3-kinase B	ITPKB	174	0.0255871	0.688471	0.994305	-0.0841677	0.330019	0.135342	-0.179436	-0.129601	0.294525	0.803682	-0.268438	0.114884	-0.0888684	-0.170334	-0.19852	0.0234752	0.232022	-0.180701	-0.216339	-0.0968157	-0.32881
P27987	Inositol-trisphosphate 3-kinase B	ITPKB	43	0.115458	0.250242	0.994305	0.161955	0.188949	0.0689599	-0.0776782	-0.0058098	0.613142	0.90692	0.0195953	-0.0353709	0.137707	-0.0312149	-0.0608012	0.145856	0.382913	-0.00731414	-0.114288	-0.00714954	-0.123592
P27987	Inositol-trisphosphate 3-kinase B	ITPKB	49	0.00896795	0.47409	0.994305	0.0333562	0.242319	-0.0473989	-0.0154203	-0.0607744	0.141319	0.751254	-0.113254	-0.0565454	-0.0650033	0.0185332	-0.05136	0.503276	0.692163	-0.0342915	-0.0927422	-0.0684285	0.0797118
P27987	Inositol-trisphosphate 3-kinase B	ITPKB	269	0.0212455	0.689341	0.994305	-0.130695	0.240428	0.12009	-0.0775995	-0.00883906	0.549258	0.881932	-0.32252	0.0386014	0.0922874	-0.0562795	-0.13886	0.113254	0.343912	-0.377022	-0.133568	-0.0159205	-0.144153
P27987	Inositol-trisphosphate 3-kinase B	ITPKB	65	0.0944634	0.363193	0.994305	0.225853	0.0280492	0.160878	-0.102656	-0.0637563	0.505903	0.874604	-0.163292	-0.192505	0.101177	0.0357799	0.0311875	0.890643	0.9373	-0.0928222	0.0259639	0.0364112	0.0501559
P27987	Inositol-trisphosphate 3-kinase B	ITPKB	204	0.0714095	0.390316	0.994305	-0.0874151	0.231786	0.144581	-0.00176211	-0.00396033	0.442448	0.853857	-0.280369	0.0319798	-0.00659928	-0.00132138	-0.1468	0.00177788	0.201159	-0.195679	-0.127813	-0.146643	-0.146958
P27987	Inositol-trisphosphate 3-kinase B	ITPKB	33	0.00208257	0.897261	0.998475	0.0913806	0.171246	-0.0872155	-0.134721	-0.0588672	0.156028	0.766815	-0.144396	-0.00921119	-0.00425952	-0.108523	-0.140362	0.00468921	0.201159	-0.185624	-0.154561	-0.126163	-0.0993216
P28290	Sperm-specific antigen 2	SSFA2	665	0.13963	0.689552	0.994305	-0.148873	0.428134	0.509731	-0.399524	-0.474356	0.182352	0.77698	-0.863644	-0.230374	0.173828	-0.718338	-0.483792	0.0739888	0.295525	-0.719373	-0.520427	0.0138695	-0.447157
P28290	Sperm-specific antigen 2	SSFA2	737	-0.045836	0.335236	0.994305	0.046484	-0.00911927	-0.0825527	-0.254072	-0.145074	0.192886	0.78023	-0.335853	-0.07656	0.0572133	-0.213588	-0.116063	0.0235102	0.232022	-0.0931256	-0.139	-0.080808	-0.217974
P28290	Sperm-specific antigen 2	SSFA2	739	-0.0118078	0.744118	0.99762	0.277737	-0.00954665	-0.014069	-0.129847	-0.012798	0.871468	0.966128	-0.0641918	-0.21597	0.182419	0.0385958	-0.0182389	0.820801	0.898614	0.175161	-0.222976	-0.081536	0.0450583
P28290	Sperm-specific antigen 2	SSFA2	300	-0.016689	0.649136	0.994305	0.0710291	0.532407	-0.104407	-0.177726	-0.144958	0.477927	0.864682	-0.777668	0.13189	0.275704	-0.421806	-0.0875102	0.251031	0.487771	-0.745407	-0.0407861	-0.123957	-0.0510639
P28482	Mitogen-activated protein kinase 1	MAPK1	185	0.161665	0.45622	0.994305	0.245171	0.20908	0.11425	-0.212653	-0.105657	0.275173	0.801422	0.0684483	-0.187134	-0.0241799	-0.221343	-0.0858164	0.695981	0.82226	0.174463	-0.0933199	-0.0783128	-0.120846
P28482	Mitogen-activated protein kinase 1	MAPK1	187	0.182148	0.111258	0.994305	0.168918	0.268839	0.195378	-0.0401688	0.0246467	0.858883	0.962829	0.185894	-0.174316	0.0915123	-0.0422188	-0.0124734	0.614553	0.768791	0.277812	-0.0726232	0.0265334	-0.0514802
P28562	Dual specificity protein phosphatase 1	DUSP1	7	-0.138117	0.712911	0.994305	0.368071	-0.336072	-0.109193	-0.16704	-0.00942099	0.830931	0.952249	0.0204653	-0.288275	0.2112	-0.0393073	0.127647	0.202197	0.44359	0.221996	-0.072529	0.116684	0.138609
P28715	DNA repair protein complementing XP-G cells	ERCC5	341	0.0808537	0.534021	0.994305	0.0466265	0.249234	0.115081	-0.167324	-0.0658003	0.044548	0.650137	-0.071492	-0.0544789	-0.0601085	-0.166917	-0.100201	0.0612649	0.282124	-0.033129	-0.117789	-0.0826136	-0.214316
P29350	Tyrosine-protein phosphatase non-receptor type 6	PTPN6	32	0.167572	0.164528	0.994305	0.127806	0.268813	0.207338	-0.0678052	0.101089	0.127901	0.751254	0.312986	0.0748219	0.127356	0.0184374	0.0979642	0.143935	0.380809	0.178379	0.0194331	0.176495	0.00347615
P29350	Tyrosine-protein phosphatase non-receptor type 6	PTPN6	536	0.140476	0.405107	0.994305	0.163735	0.170635	0.117217	-0.153858	-0.00275742	0.773491	0.937316	0.0560079	-0.0309924	0.0254776	-0.0914508	-0.021446	0.788087	0.880278	0.0693221	0.00178401	-0.0606777	-0.044676
P29353	SHC-transforming protein 1	SHC1	139	0.0862953	0.567865	0.994305	-0.0364107	0.209001	0.236497	-0.161981	-0.116597	0.0786341	0.685004	-0.106876	-0.126318	-0.0370101	-0.288622	-0.188744	0.0367357	0.258102	-0.138984	-0.238504	-0.078375	-0.323421
P29375	Lysine-specific demethylase 5A	KDM5A	1666	0.0262858	0.915195	0.998475	0.386268	0.198446	-0.145874	-0.361079	0.053147	0.647488	0.913836	0.229281	-0.122987	0.442954	-0.232753	0.0668143	0.373719	0.596354	0.0861911	0.0474375	0.488586	-0.0982252
P29475	Nitric oxide synthase, brain	NOS1	1010	0.117272	0.233129	0.994305	0.018907	0.215638	0.365164	-0.0432774	-0.0082456	0.715435	0.929028	-0.136825	0.0225635	0.0791977	-0.0390547	-0.195316	0.0645963	0.286324	-0.122433	-0.2682	-0.0265467	-0.280808
P29590	Protein PML	PML	403	-0.0175394	0.853927	0.998475	0.208342	-0.00542227	-0.0296565	-0.117792	-0.0627022	0.754487	0.936702	0.169355	-0.136568	-0.0923296	-0.0330747	-0.0721394	0.831169	0.903141	0.221332	-0.0765251	-0.153711	-0.0677536
P29590	Protein PML	PML	36	0.0407552	0.617441	0.994305	0.254097	0.0844241	-0.148627	-0.00291361	0.0365754	0.366939	0.831473	0.187149	-0.0280029	-0.0335679	0.101154	0.0162078	0.562169	0.732449	0.179383	-0.0378196	-0.0662496	0.0702353
P29590	Protein PML	PML	505	0.00582644	0.462184	0.994305	0.163771	-0.0188627	0.0305156	-0.0270925	0.034252	0.731325	0.930858	0.123342	-0.115745	0.0111513	0.0573527	-0.0336922	0.823201	0.900019	0.20029	-0.055262	-0.071583	-0.0121224
P29692	Elongation factor 1-delta	EEF1D	133	-0.0704169	0.83007	0.998475	0.244755	-0.0684173	-0.0724166	-0.191255	0.0259897	0.839781	0.954752	0.0958945	-0.107526	-0.0155894	0.0675687	-0.0523314	0.69148	0.820352	0.1525	-0.114768	-0.174554	0.0101053
P29692	Elongation factor 1-delta	EEF1D	162	0.0116105	0.444993	0.994305	0.316209	0.0130774	-0.0498083	0.0101436	0.10207	0.205	0.782683	0.0501296	-0.0444354	0.154011	0.242923	0.1489	0.0264034	0.235998	0.111801	0.0961482	0.185999	0.274756
P29966	Myristoylated alanine-rich C-kinase substrate	MARCKS	145	-0.151957	0.944466	0.998475	0.517166	-0.269017	-0.257791	-0.0461224	-0.122404	0.675612	0.917607	-0.346537	-0.236379	-0.00842916	0.319569	-0.0675523	0.471514	0.665152	-0.302991	-0.0289508	-0.106154	0.137651
P29966	Myristoylated alanine-rich C-kinase substrate	MARCKS	147	-0.0939586	0.869093	0.998475	0.485607	-0.44602	-0.275754	0.0878367	-0.166557	0.536048	0.88055	-0.583127	-0.346873	0.0137594	0.347197	-0.0723422	0.648076	0.794544	-0.348587	-0.00572806	-0.138956	0.242844
P29966	Myristoylated alanine-rich C-kinase substrate	MARCKS	46	-0.101592	0.892155	0.998475	0.502828	-0.197977	-0.201804	-0.00520573	-0.0775117	0.559588	0.886304	-0.239658	-0.25736	0.084635	0.138602	-0.0213045	0.675149	0.811864	-0.179445	-0.109121	0.0665124	0.0976895
P29966	Myristoylated alanine-rich C-kinase substrate	MARCKS	118	0.0504394	0.670956	0.994305	0.720488	-0.38227	-0.0816302	0.182509	0.00163835	0.862291	0.964077	-0.447961	-0.176445	0.179722	0.619068	0.0458389	0.799151	0.886785	-0.348626	0.0462236	0.0454542	0.434676
P29966	Myristoylated alanine-rich C-kinase substrate	MARCKS	77	-0.10086	0.886617	0.998475	0.436073	-0.348383	-0.297018	0.0952984	-0.0909284	0.708136	0.928356	-0.500374	-0.271719	0.0898621	0.366279	0.0142796	0.905113	0.943285	-0.279087	-0.0302493	0.0588086	0.31397
P29966	Myristoylated alanine-rich C-kinase substrate	MARCKS	101	0.00908999	0.548746	0.994305	0.557973	-0.143519	-0.100366	0.118546	-0.0143078	0.985542	0.996559	-0.290029	-0.204466	0.17585	0.330357	0.093097	0.78092	0.875009	-0.261527	0.0215618	0.164632	0.203531
P29966	Myristoylated alanine-rich C-kinase substrate	MARCKS	170	-0.0197272	0.865282	0.998475	0.655728	-0.429243	-0.305398	0.265944	-0.0758016	0.706258	0.927767	-0.805921	-0.283498	0.131894	0.49392	0.073651	0.945907	0.968014	-0.541406	0.171624	-0.0243222	0.456048
P29966	Myristoylated alanine-rich C-kinase substrate	MARCKS	150	-0.0913315	0.951602	0.998475	0.504866	-0.373341	-0.234997	0.052334	-0.150175	0.536554	0.88055	-0.564004	-0.269016	-0.0313338	0.335132	-0.0185152	0.740739	0.851074	-0.381379	0.0169111	-0.0539415	0.233535
P30050	60S ribosomal protein L12	RPL12	126	0.0656164	0.514899	0.994305	0.172986	0.1339	-0.00266679	-0.111939	-0.00657494	0.480166	0.864682	-0.265669	-0.0208264	0.00767649	0.0503396	-0.0794333	0.135202	0.367463	-0.214918	-0.0919126	-0.066954	0.00372088
P30086	Phosphatidylethanolamine-binding protein 1;Hippocampal cholinergic neurostimulating peptide	PEBP1	52	-0.0410636	0.994213	0.998475	0.180188	-0.0703743	-0.100044	-0.0117528	-0.0313005	0.814563	0.948124	-0.0871744	-0.158562	0.0245734	0.151755	-0.00185451	0.908362	0.945893	0.105415	-0.0982119	-0.133071	0.0945029
P30086	Phosphatidylethanolamine-binding protein 1;Hippocampal cholinergic neurostimulating peptide	PEBP1	51	-0.0388254	0.946543	0.998475	0.217315	-0.165658	0.0562854	-0.133936	0.048876	0.933562	0.982351	0.0398254	-0.184926	0.0579267	0.0654181	0.015035	0.6156	0.769278	0.269461	-0.0768146	-0.104644	0.106885
P30273	High affinity immunoglobulin epsilon receptor subunit gamma	FCER1G	69	0.0991528	0.488617	0.994305	0.0811461	0.11716	0.247333	-0.170489	-0.0866358	0.200378	0.782683	-0.0564337	-0.36688	0.00568414	-0.116838	-0.0802607	0.536291	0.71489	0.213174	-0.414662	-0.131076	-0.0294455
P30273	High affinity immunoglobulin epsilon receptor subunit gamma	FCER1G	78	0.165891	0.175617	0.994305	0.29195	0.144507	0.187276	-0.0762976	0.258527	0.000411811	0.416463	0.283207	0.233847	0.285877	0.232421	0.238204	0.0123777	0.204798	0.259311	0.217098	0.427957	0.206742
P30414	NK-tumor recognition protein;Putative peptidyl-prolyl cis-trans isomerase	NKTR	379	0.107328	0.314279	0.994305	0.0717146	0.17454	0.142941	-0.0968875	0.0112703	0.681662	0.918365	-0.119317	0.0218931	0.0332011	0.000647633	-0.0945717	0.0500328	0.271074	-0.0840511	-0.105092	-0.0076667	-0.118847
P30414	NK-tumor recognition protein;Putative peptidyl-prolyl cis-trans isomerase	NKTR	463	0.0455492	0.449952	0.994305	0.179397	0.0399017	0.0511967	-0.0839739	-0.0630185	0.194192	0.781034	-0.0894384	-0.23928	0.00732345	-0.0365986	-0.0670984	0.175645	0.416687	0.0218481	-0.103615	-0.0305813	-0.104396
P30419	Glycylpeptide N-tetradecanoyltransferase 1	NMT1	47	0.0447508	0.445682	0.994305	0.0114889	0.249453	0.0780128	-0.0894627	-0.0359169	0.613609	0.90692	-0.100299	-0.0236317	0.084658	-0.0482022	-0.0442256	0.112104	0.341992	-0.0446859	-0.17445	-0.0349231	-0.0437654
P30533	Alpha-2-macroglobulin receptor-associated protein	LRPAP1	50	-0.140912	0.571401	0.994305	0.257223	-0.267835	-0.0985826	-0.183242	0.0722041	0.678582	0.917875	0.0594992	-0.208739	0.084909	0.23232	0.102427	0.364814	0.590659	0.428428	-0.0143447	-0.114655	0.219198
P30533	Alpha-2-macroglobulin receptor-associated protein	LRPAP1	247	-0.0445392	0.989462	0.998475	0.166401	-0.0279758	-0.0611027	-0.0805792	0.0338885	0.718174	0.929028	0.0244903	-0.137527	0.0432866	0.16979	0.0596072	0.541343	0.718752	0.138699	-0.000408705	-0.102951	0.119623
P30622	CAP-Gly domain-containing linker protein 1	CLIP1	1009	-0.0704397	0.781456	0.998475	0.430513	-0.116136	-0.0247434	-0.129236	0.0146182	0.85958	0.962863	0.226026	-0.189571	-0.00642873	0.0356651	-0.0326547	0.718956	0.838285	0.348652	-0.115269	-0.0854169	0.0201076
P30622	CAP-Gly domain-containing linker protein 1	CLIP1	200	-0.0728402	0.293916	0.994305	0.0676374	-0.213364	-0.0673281	-0.0783522	-0.0183217	0.648331	0.913836	0.108177	-0.199547	-0.0254438	-0.0111997	-0.0130267	0.804845	0.889824	0.143692	-0.0345868	-0.192339	0.00853344
P30622	CAP-Gly domain-containing linker protein 1	CLIP1	204	-0.0221255	0.693885	0.994305	0.210521	0.0123467	-0.0565978	-0.0567098	0.0546061	0.349417	0.821784	0.165543	-0.0589072	0.0135541	0.0956581	0.0318121	0.415499	0.627318	0.232842	0.0241627	-0.0619455	0.0394615
P30622	CAP-Gly domain-containing linker protein 1	CLIP1	146	-0.00896968	0.68856	0.994305	0.245276	-0.021354	0.00341466	-0.0965987	0.0666158	0.376218	0.836967	0.060903	0.0723285	-0.0912872	0.230885	0.0753209	0.324898	0.556456	0.133291	0.145696	-0.0628877	0.0173513
P30622	CAP-Gly domain-containing linker protein 1	CLIP1	182	0.0199705	0.684544	0.994305	0.0429524	0.068486	-0.00301137	-0.0584465	-0.0604227	0.092247	0.698941	0.00227204	-0.0827768	-0.0870023	-0.0380685	0.000391439	0.764961	0.867027	0.096963	-0.083188	-0.187619	0.0839709
P31350	Ribonucleoside-diphosphate reductase subunit M2	RRM2	20	-0.0783504	0.206748	0.994305	-0.124896	0.0337513	-0.124264	-0.0324372	0.00909446	0.580669	0.896548	0.31322	-0.108584	0.0045354	0.0136535	0.0382888	0.446387	0.648154	0.4366	-0.0959014	-0.0381554	0.114733
P31749	RAC-alpha serine/threonine-protein kinase	AKT1	124	0.0711466	0.426181	0.994305	0.00360204	0.327852	0.138691	-0.118608	-0.0553934	0.244459	0.79592	-0.0576387	0.0280995	-0.053148	-0.227085	-0.106766	0.00674392	0.201159	-0.100237	-0.113296	-0.084622	-0.164126
P31930	Cytochrome b-c1 complex subunit 1, mitochondrial	UQCRC1	107	0.0826579	0.238769	0.994305	0.0399877	0.381829	0.125328	-0.0242677	-0.0369446	0.37642	0.836967	-0.131173	0.0159726	0.0367358	-0.0898618	-0.0724152	0.397897	0.614275	-0.351174	0.00179775	0.105911	-0.146628
P31943	Heterogeneous nuclear ribonucleoprotein H;Heterogeneous nuclear ribonucleoprotein H, N-terminally processed;Heterogeneous nuclear ribonucleoprotein H2	HNRNPH1;HNRNPH2	104;104	0.0608465	0.455734	0.994305	0.0755224	0.306152	0.0461707	-0.124991	-0.0778077	0.336433	0.819292	-0.0528169	0.0712661	-0.10374	-0.102798	-0.0804824	0.277314	0.514423	0.0600315	-0.0318311	-0.191733	-0.129134
P31948	Stress-induced-phosphoprotein 1	STIP1	481	-0.0829686	0.868371	0.998475	0.248232	-0.110392	-0.147336	-0.0555454	0.0522008	0.327915	0.818511	0.338458	-0.0390411	-0.0156616	0.120063	0.0327529	0.566976	0.73544	0.437031	0.0252425	-0.174181	0.0402634
P31949	Protein S100-A11;Protein S100-A11, N-terminally processed	S100A11	6	-0.0770388	0.848346	0.998475	0.268211	-0.197885	-0.0720785	-0.0819992	0.0570781	0.715633	0.929028	0.018201	-0.154914	0.0959552	0.14638	-0.0145155	0.927713	0.957529	0.181377	-0.0473275	-0.126567	0.0182966
P32246	C-C chemokine receptor type 1	CCR1	352	0.0534467	0.372629	0.994305	-0.0150387	0.257393	0.121932	-0.0625187	-0.0726619	0.206417	0.782683	-0.353034	-0.0675204	-0.0019038	-0.0778034	-0.140094	0.107224	0.336824	-0.359295	-0.128448	-0.0145804	-0.15174
P32418	Sodium/calcium exchanger 1	SLC8A1	392	0.0316222	0.955105	0.998475	-0.0224223	0.354815	0.0856667	-0.459481	-0.159232	0.0802581	0.685004	-0.0932316	-0.01259	-0.246628	-0.225232	-0.117994	0.0175221	0.218271	-0.200423	-0.128608	-0.10738	-0.0739436
P32418	Sodium/calcium exchanger 1	SLC8A1	398	-0.100705	0.618494	0.994305	-0.242516	0.394212	0.0411061	-0.708765	-0.334041	0.0740638	0.676817	-0.400786	0.0122613	-0.267295	-0.42228	-0.101342	0.0603342	0.282124	-0.0123686	-0.0913192	-0.111365	-0.171291
P32519	ETS-related transcription factor Elf-1	ELF1	187	0.134028	0.433122	0.994305	0.161789	0.186946	0.106266	-0.163762	-0.0296414	0.578574	0.896019	-0.150101	0.0249377	0.0801288	-0.0842205	-0.0251847	0.633643	0.783916	-0.12696	0.0851197	-0.0375974	-0.0127721
P32519	ETS-related transcription factor Elf-1	ELF1	334	0.120224	0.22234	0.994305	0.179424	0.473397	0.0610242	-0.0357595	0.0104328	0.843241	0.955953	-0.449581	0.295452	-0.0193618	0.0402274	-0.0295625	0.446098	0.648154	-0.579349	0.106018	-0.0215118	-0.0376133
P32519	ETS-related transcription factor Elf-1	ELF1	168	0.0636303	0.506952	0.994305	0.113366	0.0597418	0.0675187	-0.100356	-0.0344885	0.409532	0.838884	-0.127285	-0.0761621	0.00718502	0.045994	-0.0594445	0.0725485	0.293865	-0.0930046	-0.0463433	-0.00192479	-0.0725457
P32519	ETS-related transcription factor Elf-1	ELF1	190	0.0702106	0.528574	0.994305	0.110318	0.129798	0.0301033	-0.113254	-0.0390993	0.262244	0.796634	-0.20328	0.00514247	-0.0833411	0.00777498	-0.0634906	0.0572299	0.281249	-0.132046	-0.030289	-0.0903346	-0.0366466
P32942	Intercellular adhesion molecule 3	ICAM3	518	-0.195647	0.628518	0.994305	0.424203	-0.427638	-0.244419	-0.146875	0.0564416	0.478902	0.864682	0.0616459	-0.127267	0.0512373	0.290861	0.181788	0.424646	0.633244	0.347305	0.134111	-0.241492	0.229465
P33240	Cleavage stimulation factor subunit 2	CSTF2	524	-0.0392513	0.893774	0.998475	0.230487	0.0240239	-0.102526	-0.206604	-0.00592968	0.521356	0.875498	-0.0484511	-0.0709398	0.0365918	0.398665	0.0585716	0.400598	0.61578	0.131857	-0.0147135	-0.0638837	0.161507
P33241	Lymphocyte-specific protein 1	LSP1	177	-0.106422	0.537557	0.994305	0.198106	-0.191917	-0.275915	-0.0209274	0.0932468	0.38462	0.836967	0.0180723	-0.1431	0.168421	0.683759	0.31324	0.0588674	0.282124	0.320357	0.306122	0.094503	0.65386
P33241	Lymphocyte-specific protein 1	LSP1	188	-0.143309	0.518568	0.994305	0.265617	-0.384404	-0.225198	-0.0614209	0.116826	0.750832	0.936702	0.194601	-0.310814	0.0390506	0.253449	0.210659	0.233583	0.472288	0.491165	0.033298	-0.087716	0.38802
P33241	Lymphocyte-specific protein 1	LSP1	189	-0.14607	0.602716	0.994305	0.297611	-0.317518	-0.215034	-0.0771062	0.0364493	0.896812	0.971968	0.030239	-0.323492	0.0426595	0.189194	0.0600265	0.497844	0.688186	0.332539	-0.0640702	-0.123948	0.184123
P33241	Lymphocyte-specific protein 1	LSP1	193	-0.124561	0.810407	0.998475	0.353886	-0.243685	-0.137326	-0.111796	0.00214774	0.546204	0.881204	0.0365699	-0.337707	-0.0322744	0.0781195	0.0423984	0.726371	0.842817	0.323409	-0.0376222	-0.228019	0.122419
P33241	Lymphocyte-specific protein 1	LSP1	218	-0.0354816	0.835715	0.998475	0.459672	-0.251894	-0.0689828	-0.00198035	0.306519	0.0932455	0.699342	0.347654	-0.0260438	0.265383	0.517576	0.268116	0.0988697	0.328142	0.562442	0.120306	0.049559	0.415926
P33241	Lymphocyte-specific protein 1	LSP1	204	-0.0633917	0.902863	0.998475	0.394332	-0.349151	-0.0601668	-0.0666165	0.264103	0.0625426	0.670811	0.224483	0.0186654	0.303724	0.407098	0.255692	0.0915587	0.317603	0.584389	0.161313	0.0507256	0.350071
P33241	Lymphocyte-specific protein 1	LSP1	208	-0.180901	0.408103	0.994305	0.254729	-0.459156	-0.170977	-0.190824	0.000330608	0.830645	0.952249	0.235836	-0.353072	-0.0725085	0.0731697	-0.0506377	0.80679	0.891293	0.7076	-0.173398	-0.358028	0.0721227
P33241	Lymphocyte-specific protein 1	LSP1	252	-0.138751	0.759529	0.998475	0.439931	-0.400721	-0.122095	-0.155408	0.203474	0.490085	0.870704	0.180605	-0.271647	0.226343	0.253198	0.0959968	0.373178	0.596299	0.490314	-0.0964461	-0.0680469	0.260041
P33241	Lymphocyte-specific protein 1	LSP1	257	-0.10151	0.817131	0.998475	0.411246	-0.374045	-0.07616	-0.126861	0.195738	0.530317	0.877453	0.163347	-0.281462	0.228128	0.241755	0.0827776	0.400211	0.61578	0.458975	-0.101767	-0.0719789	0.237534
P33241	Lymphocyte-specific protein 1	LSP1	111	-0.019018	0.580398	0.994305	0.470022	-0.0596013	-0.105495	0.0215653	0.272219	0.149596	0.763837	1.11916	0.123843	0.154049	0.39039	0.442711	0.0631044	0.283566	1.16255	0.365441	0.271954	0.519981
P33241	Lymphocyte-specific protein 1	LSP1	214	-0.123439	0.709281	0.994305	0.460806	-0.573916	0.0147474	-0.261625	-0.0345434	0.480228	0.864682	0.141269	-0.56227	-0.0231308	-0.045956	-0.19895	0.825962	0.901166	0.670416	-0.303303	-0.521153	-0.094598
P33241	Lymphocyte-specific protein 1	LSP1	314	-0.167787	0.88466	0.998475	0.720888	-0.0965441	-0.23903	-0.239764	-0.0122179	0.799153	0.943445	-0.0968734	0.210267	-0.10241	0.0724377	0.11379	0.861136	0.92128	0.104121	0.123458	-0.34189	0.208706
P33241	Lymphocyte-specific protein 1	LSP1	282	-0.11776	0.914251	0.998475	0.433516	-0.270559	-0.0965013	-0.139018	0.155919	0.469455	0.864156	0.207747	-0.204009	0.133353	0.178484	0.0283895	0.40186	0.616659	0.578036	-0.00515795	-0.0616626	0.061937
P33241	Lymphocyte-specific protein 1	LSP1	175	-0.12193	0.697004	0.994305	0.268543	-0.224342	-0.222933	-0.0209274	0.125529	0.379875	0.836967	0.0741412	-0.185872	0.176916	0.683759	0.301264	0.0784474	0.300381	0.446811	0.155717	0.102216	0.65386
P33241	Lymphocyte-specific protein 1	LSP1	244	-0.0854257	0.412121	0.994305	0.0987892	-0.32531	-0.227674	0.0568223	0.091942	0.500534	0.872392	0.0759187	-0.200857	0.107965	0.379478	0.252961	0.132774	0.364378	0.319731	0.18619	-0.0638365	0.430019
P33241	Lymphocyte-specific protein 1	LSP1	202	-0.0965418	0.667906	0.994305	0.352577	-0.496125	-0.00265842	-0.190425	0.217323	0.071529	0.673583	0.174258	0.0187156	0.381381	0.260388	0.142869	0.0222667	0.231206	0.293244	0.139289	0.11905	0.146449
P33241	Lymphocyte-specific protein 1	LSP1	312	-0.24561	0.416043	0.994305	0.305336	-0.396135	-0.264161	-0.227059	-0.114589	0.273323	0.801399	0.0932517	-0.229663	-0.143902	-0.0852756	-0.00810108	0.898184	0.940534	0.651975	-0.0982114	-0.50241	0.0820092
P33241	Lymphocyte-specific protein 1	LSP1	280	-0.0276385	0.999423	0.999653	0.389538	-0.333793	0.00426997	-0.059547	0.16389	0.494888	0.872392	0.173798	-0.260271	0.153982	0.317971	0.104583	0.330364	0.561112	0.451041	-0.0353406	-0.0811649	0.244507
P33527	Multidrug resistance-associated protein 1	ABCC1	930	0.0774177	0.350402	0.994305	-0.0749455	0.323175	0.173963	-0.0191278	-0.166941	0.132336	0.751254	-0.313241	-0.0822439	0.0194325	-0.251638	-0.336588	0.0386973	0.261207	-0.430957	-0.277667	-0.0639766	-0.395509
P34741	Syndecan-2	SDC2	187	0.0138766	0.4668	0.994305	0.865408	-0.122624	-0.105487	0.13324	0.735838	0.033625	0.642875	1.28617	0.446855	0.43002	1.02482	0.647586	0.046677	0.266157	1.23644	0.428528	0.289812	0.866644
P34741	Syndecan-2	SDC2	188	-0.0545547	0.600307	0.994305	0.907826	-0.20161	-0.0917814	-0.0173281	0.461426	0.0796096	0.685004	1.37249	0.43869	0.281	0.484162	0.42104	0.0996579	0.328454	1.29421	0.403369	0.17791	0.43871
P34910	Protein EVI2B	EVI2B	294	-0.0919412	0.529868	0.994305	0.216471	-0.375211	-0.0792392	-0.104643	-0.0892526	0.438933	0.853378	-0.109782	-0.372521	-0.0687234	0.161421	-0.0461215	0.66814	0.808684	0.0727812	-0.206974	-0.165024	0.137309
P34910	Protein EVI2B	EVI2B	295	-0.126535	0.611987	0.994305	0.290873	-0.333776	-0.136175	-0.116895	0.00383496	0.780443	0.937775	0.0959738	-0.228366	-0.0883038	0.120436	-0.0248909	0.872608	0.928284	0.304259	-0.116693	-0.178777	0.066911
P34910	Protein EVI2B	EVI2B	268	-0.0494464	0.972447	0.998475	0.302986	-0.144829	-0.187331	0.0459361	0.334903	0.0573652	0.664915	0.376757	0.0395595	0.293049	0.534861	0.475159	0.0439784	0.265155	0.557754	0.397114	0.0595739	0.553204
P34910	Protein EVI2B	EVI2B	267	0.030849	0.734232	0.996122	0.219052	-0.144829	-0.0987189	0.160417	0.336092	0.0772367	0.684706	0.283865	0.0395595	0.38832	0.669827	0.42939	0.014124	0.210666	0.461667	0.397114	0.245198	0.657126
P35221	Catenin alpha-1	CTNNA1	641	0.0348206	0.80603	0.998475	0.0599553	0.0670025	0.00968595	-0.096247	-0.0227299	0.381115	0.836967	-0.367198	-0.0513608	0.0336201	0.00590095	-0.0754611	0.0482486	0.26884	-0.196523	-0.0823176	-0.0686047	-0.061845
P35236	Tyrosine-protein phosphatase non-receptor type 7	PTPN7	66	0.0334557	0.712293	0.994305	0.314629	0.00982498	0.0570865	-0.207656	-0.245057	0.06471	0.670811	-0.301853	-0.188261	-0.0264673	-0.399652	-0.186649	0.0655641	0.287964	-0.0451596	-0.177117	-0.196182	-0.390513
P35240	Merlin	NF2	518	0.133073	0.311823	0.994305	0.196969	0.271791	0.0691779	-0.120918	-0.111597	0.135996	0.751254	0.0164696	-0.128216	-0.0949785	-0.268028	-0.128687	0.127176	0.357297	0.0173598	-0.217687	-0.0680126	-0.189361
P35240	Merlin	NF2	581	0.228768	0.00239604	0.994305	0.218434	0.254514	0.239102	0.152335	0.217146	0.0688689	0.673583	0.538422	0.142092	0.2922	0.111722	0.201067	0.0459244	0.265908	0.479368	0.142854	0.157594	0.244541
P35251	Replication factor C subunit 1	RFC1	156	-0.040323	0.963867	0.998475	-0.125819	0.221662	0.00122535	-0.0818713	-0.137469	0.0467479	0.650137	-0.17233	-0.102608	-0.0225085	-0.176875	-0.156333	0.00476173	0.201159	-0.176567	-0.207424	-0.113573	-0.136099
P35269	General transcription factor IIF subunit 1	GTF2F1	389	-0.0628172	0.944741	0.998475	0.405604	-0.23674	-0.161374	0.0357391	-0.0227895	0.829081	0.951601	-0.13378	-0.0907737	0.0451947	0.263494	-0.0561472	0.511264	0.699158	-0.0305196	-0.0817748	-0.253344	0.130563
P35270	Sepiapterin reductase	SPR	103	0.113871	0.765287	0.998475	0.109783	0.117958	0.138337	-0.24566	-0.109617	0.589238	0.897352	0.267334	-0.116185	-0.103049	-0.359983	-0.101649	0.418515	0.629953	0.142336	-0.000129721	-0.203169	-0.33606
P35367	Histamine H1 receptor	HRH1	275	0.153156	0.296074	0.994305	0.0404942	0.266385	0.265817	-0.108811	-0.202989	0.0691728	0.673583	-0.313806	-0.107021	-0.0409761	-0.298958	-0.317556	0.0752434	0.297785	-0.364984	-0.290252	0.0252718	-0.34486
P35579	Myosin-9	MYH9	1943	0.13482	0.20445	0.994305	0.0553247	0.373864	0.214316	-0.0471789	-0.0426778	0.447029	0.855648	-0.0930934	0.00773785	0.0836417	-0.249964	-0.22205	0.113763	0.344148	-0.307264	-0.233147	0.053787	-0.210954
P35606	Coatomer subunit beta'	COPB2	859	0.082726	0.332201	0.994305	-0.0344163	0.443329	0.199868	-0.0636708	-0.0482716	0.462236	0.862107	-0.1231	0.0862137	0.0265566	-0.232705	-0.0887857	0.213487	0.455297	-0.109346	-0.0682256	0.0458919	-0.240339
P35611	Alpha-adducin	ADD1	464	0.133873	0.277862	0.994305	0.213872	0.357421	0.0538739	-0.100954	0.12855	0.357698	0.82562	2.2822	0.307743	-0.0506437	-0.0932726	-0.0525299	0.461258	0.657316	1.9919	-0.0660315	-0.0390283	-0.138374
P35611	Alpha-adducin	ADD1	465	0.109737	0.283078	0.994305	0.172557	0.583848	0.0469172	-0.0644794	0.178126	0.305304	0.810852	1.44749	0.374976	-0.0187232	-0.0673009	-0.0474203	0.490476	0.681261	1.28751	0.014583	-0.109424	-0.122653
P35611	Alpha-adducin	ADD1	358	0.0386583	0.627286	0.994305	0.104339	0.0508957	0.0264209	-0.0921701	-0.0536665	0.178504	0.77698	0.0205486	-0.0795012	-0.0293263	-0.0780067	-0.0702452	0.178585	0.419829	0.033962	-0.062979	-0.1066	-0.0775114
P35611	Alpha-adducin;Beta-adducin;Gamma-adducin	ADD1;ADD2;ADD3	724;711;691	0.102589	0.237081	0.994305	0.0710603	0.256334	0.134118	-0.0660904	-0.0165527	0.629906	0.913258	0.0616586	-0.0947641	0.0794745	-0.180494	-0.110757	0.162771	0.40542	0.0410559	-0.173514	-0.0739883	-0.147526
P35613	Basigin	BSG	362	0.036034	0.545069	0.994305	0.238519	0.0481131	0.023955	-0.113481	-0.0354678	0.475686	0.864682	-0.156346	-0.1159	0.0449643	0.0518815	-0.0347235	0.665596	0.807997	-0.0494353	-0.0391315	-0.0303155	0.0672829
P35658	Nuclear pore complex protein Nup214	NUP214	678	0.0304383	0.986088	0.998475	0.0129567	0.0479199	0.108298	-0.173779	-0.0381848	0.230438	0.79592	-0.0537042	-0.0226654	-0.00872628	-0.245318	-0.203261	0.192922	0.432653	0.109658	-0.206451	-0.200072	-0.312328
P36507	Dual specificity mitogen-activated protein kinase kinase 2	MAP2K2	295	0.0631075	0.158551	0.994305	0.0713891	0.186112	0.0548258	-0.00884738	-0.0349642	0.265208	0.797732	-0.0729936	0.0129126	0.00306518	-0.147409	-0.0308874	0.0947523	0.320221	-0.0292531	-0.0323864	-0.0293884	-0.116148
P36507	Dual specificity mitogen-activated protein kinase kinase 2	MAP2K2	394	0.0744768	0.341589	0.994305	0.104496	0.163579	0.0444572	-0.0788518	0.0117122	0.450981	0.856705	-0.0143522	0.0290087	-0.00404414	0.0274685	-0.116474	0.0116052	0.201773	-0.0967599	-0.0578415	-0.136188	-0.141738
P36871	Phosphoglucomutase-1	PGM1	117	0.0827209	0.148019	0.994305	0.0201166	0.304121	0.107776	0.057666	0.0429498	0.322834	0.818511	0.0905195	-0.00461981	0.128741	-0.0333484	0.0173434	0.415315	0.627314	0.0433224	-0.00863564	0.0718949	-0.0229608
P37837	Transaldolase	TALDO1	4	0.0825062	0.502313	0.994305	0.0881994	0.399717	0.076813	-0.195005	-0.150061	0.229644	0.79592	-0.260156	0.0984333	-0.178763	-0.121359	-0.220799	0.0278126	0.240167	-0.335946	-0.0761372	-0.218506	-0.223093
P37837	Transaldolase	TALDO1	237	0.125995	0.403596	0.994305	0.171851	0.162389	0.0896009	-0.140949	0.0205358	0.642107	0.913836	0.0887857	-0.0097579	0.0508296	-0.0615709	-0.045686	0.910607	0.947092	0.190138	-0.0244641	-0.0669079	-0.0686446
P38159	RNA-binding motif protein, X chromosome;RNA-binding motif protein, X chromosome, N-terminally processed	RBMX	326	-0.0545308	0.870112	0.998475	0.233742	-0.0986747	-0.0103869	-0.18943	0.0299974	0.977097	0.996171	-0.00507573	-0.149498	0.0650705	0.0829201	0.0542912	0.463515	0.658584	0.215295	-0.0174443	-0.0918177	0.126027
P38159	RNA-binding motif protein, X chromosome;RNA-binding motif protein, X chromosome, N-terminally processed	RBMX	352	-0.0168147	0.688866	0.994305	0.284416	-0.00026762	-0.0333618	-0.100866	0.111097	0.374208	0.835781	0.109989	-0.130128	0.112206	0.208774	0.0957001	0.164261	0.40542	0.254418	-0.000148672	0.0216366	0.169764
P38159	RNA-binding motif protein, X chromosome;RNA-binding motif protein, X chromosome, N-terminally processed	RBMX	88	-0.108482	0.737789	0.996122	0.24773	-0.124973	-0.171339	-0.0919917	0.0023723	0.621133	0.908878	0.0235801	-0.343202	-0.0188355	0.118276	-0.0282109	0.714892	0.835776	0.105742	-0.107423	-0.147257	0.0510015
P38159	RNA-binding motif protein, X chromosome;RNA-binding motif protein, X chromosome, N-terminally processed;RNA binding motif protein, X-linked-like-1	RBMX;RBMXL1	189;189	0.0491367	0.721855	0.994305	0.162926	0.091095	0.00717841	-0.154435	0.0173353	0.936596	0.983636	0.137202	-0.151351	0.0240049	0.0106657	0.00843963	0.611083	0.765841	0.381487	-0.142079	-0.038676	0.0555553
P38159	RNA-binding motif protein, X chromosome;RNA-binding motif protein, X chromosome, N-terminally processed;RNA binding motif protein, X-linked-like-1	RBMX;RBMXL1	208;208	-0.0713351	0.737218	0.996122	0.230357	-0.128928	-0.0137423	-0.234655	-0.00893783	0.444922	0.855564	0.0400032	-0.263796	0.000239929	-0.0181156	-0.095919	0.818278	0.89824	0.261525	-0.171423	-0.16654	-0.0252984
P38159	RNA-binding motif protein, X chromosome;RNA-binding motif protein, X chromosome, N-terminally processed;RNA binding motif protein, X-linked-like-1	RBMX;RBMXL1	249;249	-0.0534478	0.934435	0.998475	0.235263	-0.0446038	-0.100838	-0.0622918	0.050956	0.562508	0.887479	0.077866	-0.166051	0.0240461	0.329148	0.0820438	0.403832	0.617282	0.256914	-0.0244543	-0.0952351	0.188542
P38432	Coilin	COIL	122	-0.00455779	0.828047	0.998475	-0.0549887	0.17146	0.0458731	-0.104576	-0.0356116	0.345737	0.820441	-0.118947	-0.0423869	-0.0288363	0.0424968	-0.097419	0.00152117	0.201159	-0.110632	-0.111566	-0.0789421	-0.0842065
P39687	Acidic leucine-rich nuclear phosphoprotein 32 family member A;Acidic leucine-rich nuclear phosphoprotein 32 family member D	ANP32A;ANP32D	15;15	-0.0931844	0.928338	0.998475	0.456083	-0.33547	-0.131653	-0.0547155	-0.00636018	0.985892	0.996559	-0.0592903	-0.25224	0.0465699	0.273371	0.0407171	0.790929	0.882469	0.0859795	-0.00454516	-0.186311	0.199248
P40222	Alpha-taxilin	TXLNA	515	-0.0505355	0.980691	0.998475	0.205978	-0.0362234	-0.0648476	-0.112371	-0.0427051	0.787152	0.9383	-0.0510321	-0.0651471	-0.0343782	0.104351	-0.0485589	0.638455	0.78695	0.115338	-0.0823113	-0.128868	-0.0148066
P40763	Signal transducer and activator of transcription 3	STAT3	727	0.0962961	0.422603	0.994305	0.116964	0.176448	0.0756285	-0.125983	0.0555802	0.100481	0.713922	0.00557905	0.043735	0.0674255	0.131584	-0.019667	0.728392	0.843596	0.0953764	-0.125288	-0.0332384	-0.00609547
P40818	Ubiquitin carboxyl-terminal hydrolase 8	USP8	718	0.114802	0.400419	0.994305	-0.0337667	0.287254	0.26337	-0.115838	-0.0363772	0.460068	0.861525	-0.0634831	-0.00927124	0.0812656	-0.22873	-0.16882	0.0895311	0.315117	-0.122514	-0.215126	0.0133787	-0.229894
P40925	Malate dehydrogenase, cytoplasmic	MDH1	241	0.121363	0.297096	0.994305	0.0839703	0.267286	0.158755	-0.109902	-0.0910551	0.267883	0.797732	-0.215456	0.0215514	0.0291657	-0.203662	-0.150759	0.00852375	0.201525	-0.189353	-0.0888232	-0.124248	-0.177269
P41208	Centrin-2	CETN2	20	0.00528428	0.773922	0.998475	0.462662	-0.279087	-0.0376885	0.0482571	0.138745	0.739481	0.934413	0.106595	-0.322972	0.228448	0.170896	0.123421	0.244726	0.48145	0.222386	-0.0609243	0.0244563	0.261341
P41212	Transcription factor ETV6	ETV6	213	0.0433772	0.270771	0.994305	0.256162	0.0472206	-0.0186693	0.0395338	-0.00977279	0.760062	0.936702	-0.166308	-0.0700408	0.0504952	0.104499	-0.0377765	0.374271	0.596354	-0.0647571	-0.0107959	-0.13116	0.0477559
P41236	Protein phosphatase inhibitor 2	PPP1R2	87	-0.0700227	0.947151	0.998475	0.560862	-0.364361	-0.120442	-0.0196036	0.255121	0.304088	0.810852	0.345367	-0.219145	0.2209	0.289342	0.1221	0.264946	0.502863	0.585041	0.0504935	-0.0594216	0.193706
P41252	Isoleucine--tRNA ligase, cytoplasmic	IARS	1047	0.106772	0.266624	0.994305	-0.00875936	0.367246	0.222304	-0.0469538	-0.0110839	0.435045	0.851431	0.013678	-0.0358459	0.048094	-0.385614	-0.121071	0.125194	0.355141	-0.0233189	-0.157809	-0.0843327	-0.36722
P41279	Mitogen-activated protein kinase kinase kinase 8	MAP3K8	141	0.0895806	0.298495	0.994305	0.036548	0.219276	0.142613	-0.0760056	-0.0997506	0.034419	0.642875	-0.16521	-0.0599669	-0.052724	-0.139534	-0.123969	0.0687809	0.290893	-0.272849	-0.0745274	-0.0486143	-0.17341
P42166	Lamina-associated polypeptide 2, isoform alpha;Thymopoietin;Thymopentin	TMPO	184	0.0070285	0.827199	0.998475	0.165426	0.0931928	-0.115279	-0.0791358	0.0576987	0.289669	0.801894	0.208826	-0.0465547	0.0262592	0.0891381	-0.0316823	0.880557	0.93171	0.118138	-0.0399348	-0.0832925	-0.0234299
P42167	Lamina-associated polypeptide 2, isoform alpha;Thymopoietin;Thymopentin;Lamina-associated polypeptide 2, isoforms beta/gamma;Thymopoietin;Thymopentin	TMPO	156;156	-0.0990479	0.931835	0.998475	0.346705	-0.193734	-0.0925858	-0.10551	0.0429334	0.549707	0.881932	0.142271	-0.0931015	-0.0564044	0.203201	0.121585	0.435618	0.63992	0.298863	0.0565831	-0.175957	0.186588
P42167	Lamina-associated polypeptide 2, isoform alpha;Thymopoietin;Thymopentin;Lamina-associated polypeptide 2, isoforms beta/gamma;Thymopoietin;Thymopentin	TMPO	66;66	-0.0670934	0.844704	0.998475	0.32334	-0.102634	-0.0438318	-0.090355	0.0409822	0.65203	0.913836	0.167652	-0.123066	-0.0120128	0.0939772	-0.016874	0.653418	0.797906	0.273992	-0.0182239	-0.0819739	-0.015524
P42167	Lamina-associated polypeptide 2, isoform alpha;Thymopoietin;Thymopentin;Lamina-associated polypeptide 2, isoforms beta/gamma;Thymopoietin;Thymopentin	TMPO	160;160	-0.314652	0.00116557	0.994305	-0.224272	-0.327279	-0.306631	-0.322673	-0.122884	0.0205998	0.609004	-0.154535	-0.180177	-0.0912321	-0.0628776	-0.21934	0.0100879	0.201525	-0.205575	-0.294212	-0.233106	-0.118279
P42167	Lamina-associated polypeptide 2, isoform alpha;Thymopoietin;Thymopentin;Lamina-associated polypeptide 2, isoforms beta/gamma;Thymopoietin;Thymopentin	TMPO	74;74	-0.0657452	0.845027	0.998475	0.307163	-0.079526	-0.0519645	-0.0939301	0.0390316	0.931911	0.982351	0.0376656	-0.158435	0.0403977	0.101347	0.0464075	0.401341	0.616082	0.155702	-0.00602956	-0.0585457	0.0988446
P42167	Lamina-associated polypeptide 2, isoforms beta/gamma;Thymopoietin;Thymopentin	TMPO	184	-0.0658459	0.944058	0.998475	0.277119	-0.176125	-0.118164	-0.0135274	0.0612907	0.474864	0.864682	0.0690293	-0.133345	0.0535521	0.299941	0.133821	0.222006	0.460658	0.202272	0.0653688	-0.0716137	0.275695
P42167	Lamina-associated polypeptide 2, isoforms beta/gamma;Thymopoietin;Thymopentin	TMPO	208	-0.0373694	0.770029	0.998475	0.524829	-0.239173	-0.00811807	-0.0666207	0.143131	0.604132	0.902762	0.222664	-0.257646	0.164108	0.122154	0.0818943	0.240543	0.47907	0.396043	0.0204373	-0.0160022	0.143351
P42224	Signal transducer and activator of transcription 1-alpha/beta	STAT1	727	-0.0274518	0.852568	0.998475	0.181718	-0.0551138	0.000210127	-0.189	0.093108	0.735035	0.933239	0.135021	-0.215534	0.156319	0.0511946	-0.0272084	0.968738	0.98251	0.197407	-0.131154	-0.0418593	-0.0125575
P42229	Signal transducer and activator of transcription 5A	STAT5A	780	0.0690961	0.148049	0.994305	0.0315418	0.289164	0.0524573	0.0857349	-0.0724391	0.289703	0.801894	-0.122565	-0.0691721	0.0629826	-0.075706	-0.116502	0.120937	0.35144	-0.13059	-0.19948	0.0264007	-0.102414
P42331	Rho GTPase-activating protein 25	ARHGAP25	362	0.116376	0.241364	0.994305	0.0552457	0.251816	0.177506	-0.0713752	-0.0317618	0.324161	0.818511	-0.0393706	-0.024153	0.0339766	-0.10053	-0.112605	0.059293	0.282124	-0.0307285	-0.157517	-0.0676931	-0.192889
P42331	Rho GTPase-activating protein 25	ARHGAP25	533	0.178566	0.230492	0.994305	0.0959528	0.289019	0.26118	-0.103569	0.0463439	0.544353	0.88055	-0.0620117	0.154699	0.253224	-0.109764	-0.0551058	0.772492	0.870485	-0.0723268	-0.0378849	0.185448	-0.170354
P42331	Rho GTPase-activating protein 25	ARHGAP25	487	0.275449	0.0287444	0.994305	0.139141	0.447553	0.359108	0.191789	0.642536	0.0132014	0.589982	0.270182	0.641076	0.789433	0.643996	0.454107	0.0219178	0.230431	0.151368	0.378488	0.545872	0.529727
P42331	Rho GTPase-activating protein 25	ARHGAP25	378	0.142206	0.471918	0.994305	0.129652	0.290501	0.15476	-0.218703	-0.221072	0.0389777	0.650137	-0.194866	-0.247278	-0.0552264	-0.340149	-0.262735	0.0567117	0.281249	-0.0381657	-0.346555	-0.178915	-0.361975
P42331	Rho GTPase-activating protein 25	ARHGAP25	379	0.179565	0.386967	0.994305	0.155486	0.233804	0.203644	-0.193058	-0.205593	0.0536733	0.653578	-0.202973	-0.208213	-0.0248587	-0.321412	-0.20373	0.0775201	0.300381	-0.00360313	-0.260925	-0.146535	-0.311698
P42331	Rho GTPase-activating protein 25	ARHGAP25	397	0.10222	0.204046	0.994305	0.0857741	0.227482	0.118666	-0.0549918	-0.107835	0.239221	0.79592	-0.206208	-0.1419	0.0722013	-0.0737693	-0.196602	0.0241864	0.232022	-0.21814	-0.212722	-0.0507845	-0.180483
P42331	Rho GTPase-activating protein 25	ARHGAP25	511	0.0174754	0.880468	0.998475	-0.00916582	0.118772	0.0441166	-0.120764	-0.122592	0.015651	0.595744	-0.117044	-0.128139	-0.0453889	-0.144736	-0.15124	0.0110535	0.201773	-0.067082	-0.156614	-0.178835	-0.145867
P42331	Rho GTPase-activating protein 25	ARHGAP25	442	0.295661	0.0320865	0.994305	0.29854	0.561876	0.292782	0.150178	0.29253	0.0144857	0.595744	0.245674	0.403896	0.339387	0.148903	0.127687	0.0335011	0.253887	0.0836696	0.148113	0.266126	0.107261
P42356	Phosphatidylinositol 4-kinase alpha	PI4KA	1479	0.0737789	0.378023	0.994305	-0.0268897	0.474144	0.174447	-0.0947986	-0.274544	0.202846	0.782683	-0.495779	0.0750603	-0.0533092	-0.632186	-0.372431	0.0542258	0.278397	-0.612627	-0.182742	-0.14876	-0.562121
P42566	Epidermal growth factor receptor substrate 15	EPS15	221	0.0161282	0.687266	0.994305	0.0538371	0.211332	-0.0215806	-0.11965	-0.0245421	0.584562	0.897352	0.109822	-0.0333305	-0.0157536	-0.234946	-0.0672938	0.907767	0.945499	0.264259	-0.00820968	-0.179502	-0.126378
P42566	Epidermal growth factor receptor substrate 15	EPS15	790	0.116104	0.327326	0.994305	0.247705	0.0616402	0.170567	-0.113859	0.135715	0.122514	0.742532	0.0511606	0.00317798	0.25683	0.220269	0.108369	0.0376904	0.260353	0.1676	0.0350253	0.0806075	0.13613
P42566	Epidermal growth factor receptor substrate 15	EPS15	796	-0.0356326	0.874451	0.998475	0.224148	-0.0303983	-0.0408669	-0.103118	0.28875	0.00900453	0.549534	0.309661	0.175408	0.405669	0.267839	-0.015886	0.316174	0.5479	-0.0590934	0.0159735	-0.0218126	-0.00995929
P42566	Epidermal growth factor receptor substrate 15	EPS15	563	0.0795118	0.24209	0.994305	0.156783	0.191936	0.00224098	-0.0300172	0.0547062	0.214187	0.78421	0.0202724	0.00237908	0.0891401	0.265366	0.0307987	0.943874	0.966605	-0.118785	0.0700491	0.0174705	0.0441269
P42677	40S ribosomal protein S27	RPS27	11	0.107187	0.377432	0.994305	0.130682	0.233194	0.083693	-0.130788	-0.0794656	0.243564	0.79592	-0.0808169	-0.0781142	0.054082	-0.100966	-0.0254041	0.279592	0.516418	-0.0427948	-0.216505	-0.00801331	6.10213e-05
P42679	Megakaryocyte-associated tyrosine-protein kinase	MATK	26	-0.0369795	0.78566	0.998475	-0.157167	0.517421	0.0832085	-0.241181	-0.156286	0.440226	0.853378	-0.214001	0.194525	-0.16276	-0.149811	-0.066565	0.577286	0.743033	-0.237977	0.0188947	0.153183	-0.152025
P42679	Megakaryocyte-associated tyrosine-protein kinase	MATK	501	0.0187694	0.600533	0.994305	-0.110669	0.441786	0.148208	-0.157423	-0.110176	0.357343	0.82562	-0.923594	0.112133	0.0550636	-0.275415	-0.246664	0.173007	0.414736	-0.977335	-0.158626	-0.0282728	-0.334702
P42684	Abelson tyrosine-protein kinase 2	ABL2	631	0.0931705	0.448365	0.994305	-0.00437698	0.319231	0.190718	-0.146717	-0.0935378	0.368888	0.831473	-0.14545	-0.0416261	0.115647	-0.286331	-0.113153	0.0620689	0.282124	-0.0794125	-0.146894	-0.0355257	-0.229002
P42684	Abelson tyrosine-protein kinase 2	ABL2	633	0.0786157	0.483417	0.994305	-0.135231	0.373442	0.241955	-0.0847239	-0.147798	0.262224	0.796634	-0.29282	0.0688975	-0.00277676	-0.319835	-0.190191	0.0991596	0.328152	-0.280463	-0.112669	0.00940122	-0.267712
P42684	Abelson tyrosine-protein kinase 2	ABL2	620	-0.0568099	0.822528	0.998475	-0.0857494	0.246406	-0.0278704	-0.230459	-0.126378	0.0912303	0.698734	-0.119392	-0.0167002	-0.133363	-0.294637	-0.164952	0.121999	0.353216	-0.171623	-0.158282	0.0409169	-0.273388
P42684	Abelson tyrosine-protein kinase 2	ABL2	655	0.147473	0.482115	0.994305	0.0521683	0.396515	0.242778	-0.247507	-0.0580349	0.330569	0.818511	0.0240204	0.00204348	-0.118113	-0.724223	-0.193943	0.165924	0.405907	-0.116579	-0.271306	-0.0306255	-0.747591
P42684	Abelson tyrosine-protein kinase 2	ABL2	936	0.0316819	0.470232	0.994305	0.0457093	0.32649	0.0176544	-0.0946901	-0.106972	0.248852	0.79592	0.0725021	-0.13296	-0.0809832	-0.141754	-0.156235	0.298029	0.533926	0.138423	-0.110098	-0.202373	-0.291338
P42858	Huntingtin	HTT	1179	-0.0206134	0.898228	0.998475	-0.0012574	-0.0894565	0.107415	-0.0399694	-0.0879255	0.00753192	0.540088	-0.125688	-0.103972	-0.0718787	-0.0649326	-0.193723	0.00501722	0.201159	-0.194379	-0.196813	-0.102547	-0.193067
P42858	Huntingtin	HTT	1199	0.0737774	0.347777	0.994305	0.0309223	0.129785	0.116632	-0.0711854	-0.146019	0.257413	0.79592	0.096005	-0.353333	-0.059137	-0.2329	-0.181323	0.101638	0.331529	-0.0192556	-0.42669	-0.130507	-0.232139
P42858	Huntingtin	HTT	1862	0.184929	0.0297332	0.994305	0.148921	0.402849	0.209103	0.160756	0.261906	0.0384812	0.650137	0.314817	0.600499	0.208994	0.199339	0.158243	0.0500877	0.271074	0.0610266	0.234446	0.246981	0.0820397
P42858	Huntingtin	HTT	1864	0.0754329	0.293125	0.994305	-0.0112794	0.43484	0.162145	-0.0347019	-0.217265	0.131644	0.751254	-0.280851	0.0522865	-0.153678	-0.364314	-0.336651	0.0122474	0.204201	-0.379249	-0.294052	-0.176694	-0.4576
P42858	Huntingtin	HTT	1874	0.152675	0.231275	0.994305	0.154428	0.278126	0.150922	-0.103486	0.0535022	0.58846	0.897352	0.0839836	0.0230208	0.118979	-0.106287	-0.112437	0.161032	0.403963	0.00953335	-0.200217	-0.0246578	-0.203533
P42858	Huntingtin	HTT	640	0.159726	0.220372	0.994305	-0.077913	0.514082	0.183	0.136452	0.286082	0.0928091	0.699342	-0.0192267	0.470476	0.352369	0.219796	0.103713	0.340728	0.570521	-0.113906	0.114009	0.229223	0.0934178
P42858	Huntingtin	HTT	432	0.0404634	0.678908	0.994305	0.196251	-0.0409511	0.121878	-0.138296	-0.0559834	0.547145	0.881419	-0.0353072	-0.219247	0.134287	-0.0766596	-0.0638906	0.810396	0.893682	0.206875	-0.163066	-0.0898741	-0.0379072
P43003	Excitatory amino acid transporter 1	SLC1A3	512	0.0791025	0.613749	0.994305	0.105107	0.159253	0.053098	-0.160327	-0.0765888	0.0683902	0.673583	-0.0832781	-0.0698995	-0.0109084	-0.146557	-0.0835501	0.018347	0.221681	-0.121153	-0.062975	-0.044565	-0.104125
P43007	Neutral amino acid transporter A	SLC1A4	507	0.0018014	0.521075	0.994305	0.0201938	0.249313	-0.016591	-0.0548381	-0.00116314	0.823406	0.950084	-0.0701014	0.0482153	0.0116403	-0.0139666	-0.0620557	0.00355739	0.201159	-0.0393788	-0.0654088	-0.0587025	-0.0718317
P43007	Neutral amino acid transporter A	SLC1A4	13	0.0813281	0.354216	0.994305	0.0555848	0.217832	0.107071	-0.0957112	0.0123002	0.964093	0.990835	-0.107845	0.0106018	0.0912762	0.0139985	0.0139273	0.573015	0.740172	-0.0188043	-0.0684427	0.171634	0.046659
P43007	Neutral amino acid transporter A	SLC1A4	506	0.0615057	0.311094	0.994305	0.0094817	0.390769	0.11353	-0.0434801	-0.060966	0.0326376	0.642875	-0.11667	-0.0679725	-0.032	-0.0539595	-0.172453	0.00185582	0.201159	-0.194363	-0.162785	-0.182121	-0.122228
P43034	Platelet-activating factor acetylhydrolase IB subunit alpha	PAFAH1B1	57	0.106676	0.369301	0.994305	0.0314196	0.39013	0.181933	-0.133725	-0.126781	0.28471	0.801894	-0.268401	0.0675769	0.014839	-0.346831	-0.138947	0.0844187	0.307291	-0.370697	-0.0702849	-0.0751651	-0.202729
P43243	Matrin-3	MATR3	596	0.167154	0.231169	0.994305	0.110588	0.548287	0.22372	-0.0865038	-0.0777753	0.696827	0.923779	-0.257938	0.233507	-0.0189683	-0.136582	-0.201599	0.0719427	0.293668	-0.346359	-0.00818913	-0.20395	-0.199248
P43243	Matrin-3	MATR3	598	0.0646882	0.660818	0.994305	-0.0167254	0.194261	0.146102	-0.164935	-0.140805	0.0801741	0.685004	-0.220013	-0.0615979	-0.036889	-0.255506	-0.144424	0.0233909	0.232022	-0.144114	-0.144734	-0.118979	-0.299306
P43243	Matrin-3	MATR3	188	0.0895548	0.332791	0.994305	0.216651	0.219376	-0.037541	-0.0500282	0.148007	0.0142231	0.595744	0.160853	0.25243	0.135162	0.105306	0.0548079	0.153531	0.393821	0.123681	0.100315	0.0093008	0.00254563
P43250	G protein-coupled receptor kinase 6;G protein-coupled receptor kinase 5	GRK6;GRK5	484;484	0.0641578	0.281068	0.994305	0.102248	0.0260678	0.149702	-0.0490987	-0.0780764	0.232	0.79592	-0.0525643	-0.162143	0.0497469	-0.103589	-0.1124	0.135911	0.368924	-0.111941	-0.113763	0.0363365	-0.112858
P43307	Translocon-associated protein subunit alpha	SSR1	268	-0.0525438	0.994737	0.998475	0.241634	-0.139079	0.0200466	-0.125134	0.198746	0.410667	0.838884	0.15658	-0.22298	0.240912	0.252594	0.0399172	0.458178	0.655296	0.363154	-0.085381	-0.0664415	0.146276
P43405	Tyrosine-protein kinase SYK	SYK	295	0.0526672	0.573126	0.994305	-0.17333	0.681338	0.278664	-0.24321	-0.115592	0.350032	0.821784	-0.18835	-0.0428339	0.137349	-0.636828	-0.195823	0.0603357	0.282124	-0.184142	-0.207504	-0.0311483	-0.353079
P43405	Tyrosine-protein kinase SYK	SYK	297	0.0449852	0.66184	0.994305	-0.145959	0.400649	0.23593	-0.206098	-0.174345	0.0610095	0.670811	-0.176909	-0.17178	-0.152853	-0.512762	-0.279461	0.0360817	0.255579	-0.150482	-0.385727	-0.173195	-0.49063
P45880	Voltage-dependent anion-selective channel protein 2	VDAC2	115	0.0906142	0.312469	0.994305	0.000375357	0.261465	0.180853	-0.0696396	-0.135006	0.120975	0.742098	-0.290548	-0.0737742	0.00276066	-0.196239	-0.20178	0.0660322	0.288938	-0.241459	-0.20575	0.00699177	-0.19781
P46013	Antigen KI-67	MKI67	2528	-0.107645	0.385776	0.994305	0.0765576	0.0851417	-0.327586	-0.291847	-0.210232	0.867674	0.965281	0.948711	-0.135937	-0.284526	-0.310271	-0.121599	0.795634	0.885069	0.842789	-0.106553	-0.305237	-0.136645
P46019	Phosphorylase b kinase regulatory subunit alpha, liver isoform	PHKA2	1015	0.145488	0.308195	0.994305	-0.0934666	0.30487	0.345556	-0.013894	0.125584	0.0522229	0.650137	0.0881032	0.163064	0.287628	0.0734431	0.116589	0.00244238	0.201159	0.117421	0.115757	0.130565	0.0769922
P46019	Phosphorylase b kinase regulatory subunit alpha, liver isoform	PHKA2	729	-0.00560213	0.767678	0.998475	0.32317	-0.062194	0.0509897	-0.174058	0.244268	0.0857845	0.693137	0.661397	0.156231	0.332304	0.111154	0.252462	0.0525969	0.274377	0.471079	0.204281	0.300643	0.0717261
P46087	Probable 28S rRNA (cytosine(4447)-C(5))-methyltransferase	NOP2	786	0.0835398	0.733953	0.996122	0.154211	0.112851	0.0542287	-0.202007	-0.014138	0.737527	0.934403	0.116821	-0.0453059	0.0170299	-0.17985	-0.0548892	0.702761	0.826216	0.165255	-0.0961263	-0.013652	-0.179114
P46087	Probable 28S rRNA (cytosine(4447)-C(5))-methyltransferase	NOP2	732	0.02511	0.734787	0.996122	0.188771	0.0375355	0.0126845	-0.139167	-0.0409246	0.640871	0.913836	0.411684	-0.0830506	0.00120142	-0.0847564	-0.0721083	0.967966	0.982011	0.384287	-0.114582	-0.264285	-0.0296341
P46100	Transcriptional regulator ATRX	ATRX	598	0.0131743	0.974134	0.998475	0.14714	-0.0647081	0.0910568	-0.163465	-0.0140057	0.449255	0.855854	-0.227443	-0.0338401	0.00582874	0.0453708	-0.080425	0.244814	0.48145	-0.137556	-0.166965	-0.0232945	0.0437431
P46379	Large proline-rich protein BAG6	BAG6	964	0.036858	0.369974	0.994305	0.0228985	0.190652	0.0508176	-0.0513331	0.0114409	0.415964	0.838884	0.00332636	-0.0247383	0.125262	0.0195555	-0.0843115	0.137689	0.371195	-0.178178	-0.114424	0.0147262	-0.0541994
P46379	Large proline-rich protein BAG6	BAG6	973	0.0627124	0.651187	0.994305	0.160288	0.312466	-0.0348629	-0.209939	0.0425343	0.163527	0.766815	0.0547631	0	0.0303056	0.145748	-0.121207	0.104153	0.334217	-0.178932	-0.063482	-0.0553409	-0.361581
P46778	60S ribosomal protein L21	RPL21	124	0.116315	0.174273	0.994305	0.0971979	0.135432	0.158131	-0.0532835	-0.100613	0.222042	0.79484	-0.286736	-0.18169	0.0344065	-0.0195361	-0.0994326	0.150985	0.389826	-0.372611	-0.107747	-0.0911186	-0.0206847
P46783	40S ribosomal protein S10;Putative 40S ribosomal protein S10-like	RPS10;RPS10P5	146;157	0.0366708	0.161649	0.994305	0.133834	0.0297167	0.0436249	0.00283577	-0.0131285	0.842575	0.955953	-0.147907	-0.0701369	0.0438799	0.122344	0.0415788	0.123337	0.354434	0.0422657	0.040892	-0.0109499	0.0663963
P46783	40S ribosomal protein S10	RPS10	126	0.0861539	0.53121	0.994305	0.308478	-0.18972	0.123234	0.049074	0.0450929	0.801593	0.944244	-0.0418173	-0.306846	0.132003	0.374168	0.140584	0.0652807	0.287301	0.189936	0.0304472	0.0912317	0.251857
P46940	Ras GTPase-activating-like protein IQGAP1	IQGAP1	1443	0.18471	0.318153	0.994305	-0.140765	0.774966	0.400056	-0.0306366	0.294007	0.168613	0.771029	-0.054142	0.732246	0.46321	0.124804	0.173785	0.2363	0.474983	-0.073914	0.317846	0.326745	0.0297239
P47712	Cytosolic phospholipase A2;Phospholipase A2;Lysophospholipase	PLA2G4A	437	0.107861	0.106537	0.994305	0.0853586	0.347727	0.130364	0.0487333	0.0493958	0.71097	0.929028	-0.136898	0.143176	0.155133	-0.0443847	-0.131706	0.243029	0.480259	-0.536892	-0.11474	0.0653786	-0.148671
P47755	F-actin-capping protein subunit alpha-2	CAPZA2	9	0.0736299	0.361787	0.994305	0.103429	0.101715	0.0455452	-0.0730049	-0.0477927	0.438061	0.853378	-0.121805	-0.121806	0.0262199	0.0511014	-0.0732277	0.0465885	0.266157	-0.0560883	-0.176363	-0.0903671	-0.0533054
P47914	60S ribosomal protein L29	RPL29	158	0.00307687	0.584961	0.994305	0.425447	0.00230838	-0.135036	0.00384537	0.0330748	0.659279	0.915603	0.00369906	0.0952228	-0.372427	0.0624506	-0.0329033	0.767075	0.86799	-0.232479	0.166673	-0.356963	0.233746
P47974	Zinc finger protein 36, C3H1 type-like 2	ZFP36L2	125	-0.0365142	0.989346	0.998475	0.184546	0.01516	-0.0881884	-0.115456	-0.0769284	0.105831	0.721021	-0.139354	-0.0464598	-0.107397	0.00285515	-0.123316	0.0182346	0.221501	-0.155897	-0.090735	-0.167269	-0.0623107
P47974	Zinc finger protein 36, C3H1 type-like 2	ZFP36L2	426	-0.060645	0.689008	0.994305	0.281369	-0.410895	-0.0986053	-0.0226847	0.000400733	0.511897	0.874635	-0.932019	-0.134303	0.135105	0.170129	-0.0599623	0.408089	0.621352	-0.818556	-0.0203178	-0.0996068	0.129307
P47974	Zinc finger protein 36, C3H1 type-like 2;Zinc finger protein 36, C3H1 type-like 1	ZFP36L2;ZFP36L1	490;334	0.0611916	0.249404	0.994305	0.519598	0.029964	0.086637	0.0357462	0.0152326	0.508233	0.874604	0.202758	0.0233645	-0.0634581	0.00710073	-0.109206	0.985216	0.991392	0.457807	-0.0922422	-0.252063	-0.126169
P48059	LIM and senescent cell antigen-like-containing domain protein 1	LIMS1	321	0.0940962	0.318347	0.994305	0.207649	0.0100405	0.178152	-0.0739575	0.118202	0.0262976	0.640113	0.113054	0.123351	0.132714	0.0275631	0.0866545	0.271405	0.508444	0.149507	0.125806	0.0475026	-0.0640125
P48506	Glutamate--cysteine ligase catalytic subunit	GCLC	629	0.183312	0.534153	0.994305	0.175574	0.452761	0.19105	-0.348812	-0.151969	0.223941	0.795091	-0.176791	0.0853508	-0.127148	-0.435505	-0.335594	0.0140391	0.210666	-0.398306	-0.176272	-0.272882	-0.457598
P48634	Protein PRRC2A	PRRC2A	1147	-0.0489749	0.875674	0.998475	0.243926	-0.0827298	-0.01522	-0.0923694	0.0698453	0.760104	0.936702	0.0704455	-0.144395	0.0692451	0.0771992	0.0420269	0.543506	0.72074	0.221613	-0.0980528	-0.0522424	0.136296
P48634	Protein PRRC2A	PRRC2A	761	-0.0943351	0.905338	0.998475	0.263793	-0.109304	-0.0793663	-0.122872	-0.000781068	0.865134	0.96435	0.0317689	-0.137075	-0.0333311	0.189176	0.0213387	0.455527	0.653932	0.226154	-0.0406653	-0.0483127	0.0833428
P48634	Protein PRRC2A	PRRC2A	808	0.0389593	0.372385	0.994305	0.525811	-0.054115	0.0313523	0.0465664	0.18192	0.155834	0.766815	0.214354	-0.0617623	0.149486	0.363112	0.276379	0.0427427	0.264343	0.402799	0.14996	0.113735	0.406562
P48634	Protein PRRC2A	PRRC2A	1219	-0.129742	0.857649	0.998475	0.50153	-0.390381	-0.111837	-0.147647	0.11993	0.859424	0.962863	0.215804	-0.354925	0.06529	0.17457	0.03139	0.548785	0.724196	0.423984	-0.0889683	-0.139049	0.151748
P48634	Protein PRRC2A	PRRC2A	1014	-0.0117472	0.723422	0.994305	0.500648	-0.234509	0.0107854	-0.0342798	0.12737	0.311739	0.816219	0.148831	-0.114134	0.105908	0.186005	0.10438	0.260956	0.498619	0.189586	-0.0684986	0.0430958	0.165664
P48634	Protein PRRC2A	PRRC2A	1386	-0.0816054	0.979197	0.998475	0.450696	-0.305694	-0.0981094	-0.0651014	0.0266208	0.974325	0.994748	0.0236002	-0.270186	0.0296414	0.231373	0.0381529	0.600906	0.75988	0.284395	-0.126709	-0.0935938	0.1699
P48634	Protein PRRC2A	PRRC2A	609	-0.02662	0.796856	0.998475	0.248572	-0.107575	-0.0164621	-0.036778	-0.0168417	0.957152	0.988389	-0.107219	-0.207437	0.0735355	0.265428	0.134706	0.179305	0.420609	0.155241	0.11417	-0.0609426	0.267858
P48634	Protein PRRC2A	PRRC2A	610	-0.0176728	0.986897	0.998475	0.250752	-0.208544	0.0278974	-0.063243	0.020723	0.711528	0.929028	0.0276543	-0.284488	0.103874	0.0137916	-0.00489925	0.518895	0.703771	0.210422	-0.0344815	-0.0184829	0.0086844
P48634	Protein PRRC2A	PRRC2A	782	-0.0860654	0.866789	0.998475	0.37905	-0.313172	-0.098965	-0.0731657	0.0845458	0.794648	0.940944	0.0465585	-0.279362	0.122533	0.236169	0.119948	0.329018	0.560027	0.259609	-0.086782	-0.0197127	0.300723
P48634	Protein PRRC2A	PRRC2A	825	-0.111923	0.945813	0.998475	0.396243	-0.213874	-0.180879	-0.0429662	0.0865048	0.672398	0.917607	0.0910332	-0.248196	0.0819764	0.280201	0.16954	0.15849	0.399915	0.276656	-0.0299226	0.062424	0.324587
P48637	Glutathione synthetase	GSS	415	0.056835	0.450883	0.994305	-0.0366737	0.24519	0.150344	-0.0881731	-0.00550612	0.555612	0.885182	-0.164671	0.00752966	0.051712	-0.0185419	-0.0628513	0.116792	0.347217	-0.110628	-0.0150745	-0.0138991	-0.130729
P48651	Phosphatidylserine synthase 1	PTDSS1	442	0.0898397	0.376155	0.994305	-0.0486037	0.598713	0.228283	-0.108985	-0.183267	0.37299	0.835613	-0.32305	0.196892	-0.0434846	-0.403141	-0.30798	0.0619191	0.282124	-0.441687	-0.180441	-0.0570611	-0.435518
P48681	Nestin	NES	578	-0.191793	0.23329	0.994305	0.130583	-0.377889	-0.211333	-0.172252	-0.107969	0.464143	0.862885	-0.327358	-0.182328	-0.0336093	0.180333	-0.169683	0.0358838	0.254782	-0.0913548	-0.233162	-0.29879	-0.106204
P48681	Nestin	NES	680	0.048168	0.560438	0.994305	0.352445	0.027272	0.0690639	-0.16834	0.0272578	0.395282	0.837483	-0.0396812	0.0753065	0.221771	-0.020791	-0.0306803	0.374321	0.596354	-0.0678791	0.00651856	0.0361268	-0.134957
P48681	Nestin	NES	471	0.0453586	0.71176	0.994305	0.239431	0.0709595	0.0197578	-0.187282	0.0098552	0.854231	0.960844	-0.130515	0.0259095	0.158277	-0.00619913	-0.0409668	0.03873	0.261207	-0.0121819	-0.0282826	-0.0536511	-0.0574982
P48681	Nestin	NES	768	0.0936051	0.371124	0.994305	0.340356	0.0706284	0.116582	-0.125865	0.09709	0.074161	0.676817	0.0407946	0.134923	0.230851	0.0592565	0.0696199	0.111663	0.340989	0.103721	0.110314	0.035519	-0.00369191
P48681	Nestin	NES	338	0.0692706	0.834829	0.998475	0.205235	0.0687534	0.0697879	-0.254896	0.0117554	0.598698	0.899604	-0.0107115	0.0342222	0.0462144	-0.208895	-0.130292	0.142902	0.379264	0.0136121	-0.0843925	-0.176192	-0.330351
P48681	Nestin	NES	776	0.123284	0.274859	0.994305	0.440953	0.109506	0.137062	-0.0968436	0.145833	0.13419	0.751254	0.0855009	0.206165	0.253027	-0.028574	0.121318	0.0760612	0.299019	0.138833	0.175918	0.103803	-0.00435933
P48730	Casein kinase I isoform delta	CSNK1D	331	0.0611264	0.492544	0.994305	0.0233854	0.225258	0.0988674	-0.121501	-0.179852	0.0236682	0.640113	-0.317865	-0.109473	-0.14312	-0.216584	-0.228137	0.000589351	0.169019	-0.26489	-0.236431	-0.194262	-0.219844
P48960	CD97 antigen;CD97 antigen subunit alpha;CD97 antigen subunit beta	CD97	831	0.0754119	0.685152	0.994305	0.0218112	0.245476	0.129013	-0.219267	-0.18272	0.0526078	0.650137	-0.0867694	-0.170968	-0.194472	-0.412225	-0.261099	0.0302317	0.244838	-0.0633037	-0.253873	-0.268325	-0.345083
P48960	CD97 antigen;CD97 antigen subunit alpha;CD97 antigen subunit beta	CD97	833	0.0891764	0.710966	0.994305	-0.00855041	0.239201	0.186903	-0.2402	-0.188146	0.0867542	0.694076	-0.125776	-0.224323	-0.15197	-0.596662	-0.247537	0.0571057	0.281249	-0.0971435	-0.297908	-0.197167	-0.533084
P48960	CD97 antigen;CD97 antigen subunit alpha;CD97 antigen subunit beta	CD97	818	0.0125442	0.521636	0.994305	-0.012932	0.372334	0.0380204	-0.0988214	-0.119027	0.0782318	0.685004	-0.278249	-0.100886	-0.137168	-0.0311406	-0.123453	0.0728843	0.293865	-0.0298886	-0.199604	-0.189112	-0.0577934
P49006	MARCKS-related protein	MARCKSL1	104	-0.162515	0.881605	0.998475	0.612678	-0.391065	-0.44705	0.0660361	0.0581099	0.717841	0.929028	0.663556	-0.424988	0.0927709	0.0234489	0.157436	0.430434	0.636418	0.912169	0.082526	-0.304489	0.232347
P49006	MARCKS-related protein	MARCKSL1	85	-0.185292	0.950318	0.998475	0.69424	-0.391997	-0.361612	-0.00897125	0.0522603	0.653779	0.913836	0.754579	-0.384229	-0.0491541	0.153675	0.138142	0.42396	0.632656	0.962481	0.0382215	-0.271081	0.238063
P49023	Paxillin	PXN	302	-0.0240298	0.555646	0.994305	0.349213	-0.0483591	-0.0164858	-0.0315739	0.0548178	0.542576	0.88055	0.290255	-0.148851	0.00954128	0.100094	0.0505203	0.286893	0.522995	0.376348	-0.00938497	-0.00578154	0.106822
P49023	Paxillin	PXN	303	-0.0240298	0.568064	0.994305	0.326005	-0.0483591	-0.0164858	-0.0315739	0.0548178	0.537789	0.88055	0.297814	-0.148851	0.00954128	0.100094	0.0505203	0.292392	0.527693	0.405825	-0.00938497	-0.00578154	0.106822
P49023	Paxillin	PXN	84	-0.00805015	0.777034	0.998475	0.30842	-0.168517	-0.0061417	-0.00995859	0.0750415	0.704273	0.926	0.1389	-0.170027	0.0255134	0.12457	0.0334952	0.501385	0.690221	0.386744	-0.012551	-0.120928	0.0795415
P49023	Paxillin	PXN	85	0.0991084	0.284484	0.994305	0.202768	0.383941	-0.0564723	-0.00455095	0.137222	0.222464	0.795091	0.151698	0.122746	-0.087641	0.223684	0.247768	0.217385	0.457574	0.384655	0.258914	-0.154294	0.236622
P49023	Paxillin	PXN	137	0.0779581	0.425393	0.994305	0.196946	-0.0997683	0.000916563	0.155	0.100133	0.551387	0.882341	0.165261	-0.164701	0.0602533	0.140012	-0.0312363	0.768804	0.868183	0.313853	-0.0541804	-0.00829214	-0.126227
P49023	Paxillin	PXN	106	-0.115578	0.708741	0.994305	0.341517	-0.351123	-0.167343	-0.0638122	0.144934	0.467176	0.863543	0.223286	-0.217384	0.0665816	0.314924	0.0137533	0.720479	0.838666	0.393304	-0.0381503	-0.218753	0.0656568
P49023	Paxillin	PXN	88	-0.0328014	0.625014	0.994305	0.0797261	-0.145329	0.0883739	-0.177223	0.0338363	0.773017	0.937316	0.00395449	-0.221577	0.063718	0.06775	-0.0640956	0.224961	0.463941	-0.096089	-0.161388	-0.0321021	0.0339021
P49023	Paxillin	PXN	118	-0.0927667	0.765138	0.998475	0.29217	-0.2616	-0.051531	-0.134002	0.0827256	0.616917	0.907287	0.29217	-0.220662	0.117831	0.0476201	-0.0206791	0.62956	0.781541	0.482159	-0.142055	-0.055104	0.0137459
P49279	Natural resistance-associated macrophage protein 1	SLC11A1	11	0.0363337	0.350671	0.994305	0.0904068	0.145801	-0.0177394	-0.0303685	0.00971295	0.686007	0.921187	0.186676	-0.10011	0.000694643	0.0187313	-0.0182638	0.643949	0.791921	0.246664	-0.0636165	0.00649918	-0.0430268
P49407	Beta-arrestin-1	ARRB1	412	0.0282815	0.366686	0.994305	-0.0188383	0.422197	0.0754014	-0.0293449	-0.0402606	0.634564	0.913717	-0.0133484	0.0922378	-0.100674	-0.0671729	-0.0947758	0.0758846	0.299019	-0.142447	-0.0175411	-0.0471051	-0.150147
P49407	Beta-arrestin-1	ARRB1	410	0.122155	0.214298	0.994305	-0.0259137	0.472524	0.195239	0.0490705	-0.0217115	0.748384	0.936702	-0.0506225	0.198024	0.00719954	-0.0687526	-0.103114	0.263889	0.501956	-0.157052	0.070953	-0.0491771	-0.180337
P49585	Choline-phosphate cytidylyltransferase A	PCYT1A	362	-0.109447	0.189627	0.994305	0.0470865	-0.0901912	-0.128703	-0.272775	0.12015	0.0312761	0.640113	0.147273	0.0407315	0.0930263	0.174661	-0.104495	0.298636	0.534071	0.086212	-0.0781587	-0.130831	-0.140641
P49585	Choline-phosphate cytidylyltransferase A	PCYT1A	329	0.105073	0.0273887	0.994305	0.205246	0.107576	0.102571	0.0657503	0.0509989	0.838086	0.954752	-0.194863	-0.0140501	0.116048	0.164392	0.0519719	0.835045	0.905881	-0.165444	0.0198057	0.119026	0.0841381
P49585	Choline-phosphate cytidylyltransferase A	PCYT1A	331	0.0233233	0.789176	0.998475	0.177405	0.0634145	-0.0167679	-0.1448	0.0362743	0.585493	0.897352	-0.0770986	0.0266796	0.0913015	0.0458689	-0.00252975	0.689722	0.819387	-0.00785066	-0.0203211	0.00279116	0.0541575
P49585	Choline-phosphate cytidylyltransferase A	PCYT1A	343	-0.129597	0.280115	0.994305	0.0458349	-0.304201	0.0450069	-0.538678	-0.243391	0.0810998	0.685004	-0.22133	-0.377659	0.0131047	-0.265453	-0.221088	0.0651962	0.287221	-0.25317	-0.495373	-0.0745361	-0.189005
P49585	Choline-phosphate cytidylyltransferase A	PCYT1A	342	0.00952707	0.813209	0.998475	0.0258511	0.0748257	-0.006797	-0.141727	-0.0352325	0.377452	0.836967	-0.279326	-0.00763738	-0.0628277	0.0515926	-0.0822611	0.0568247	0.281249	-0.205667	-0.050323	-0.0963657	-0.0681565
P49674	Casein kinase I isoform epsilon	CSNK1E	363	0.0684435	0.678588	0.994305	0.0636649	0.205304	0.0732221	-0.190791	-0.116697	0.028241	0.640113	-0.139662	-0.0937319	-0.0352298	-0.150886	-0.146426	0.0348109	0.253887	-0.0459223	-0.127512	-0.165339	-0.231831
P49736	DNA replication licensing factor MCM2	MCM2	139	-0.04324	0.591973	0.994305	0.0211045	0.151984	-0.291931	-0.107585	-0.0627749	0.327045	0.818511	-0.0124005	0.0602466	-0.305129	-0.113149	-0.120348	0.10432	0.334217	-0.0643578	-0.176338	-0.340145	-0.0446141
P49736	DNA replication licensing factor MCM2	MCM2	27	0.0377011	0.496596	0.994305	0.0831791	0.182001	-0.00777698	-0.081465	-0.0757694	0.038417	0.650137	-0.0750332	-0.0111225	-0.093038	-0.0765057	-0.102085	0.00661252	0.201159	-0.138201	-0.0667595	-0.111955	-0.092215
P49736	DNA replication licensing factor MCM2	MCM2	41	0.0600744	0.46371	0.994305	0.164022	0.107666	0.0124827	-0.0943056	-0.0586582	0.309634	0.813986	-0.139427	-0.0545099	0.0581429	-0.0628065	-0.126823	0.124277	0.354434	-0.212089	-0.217333	-0.0415572	-0.00369318
P49756	RNA-binding protein 25	RBM25	677	0.109268	0.236362	0.994305	0.104363	0.118644	0.114174	-0.0689268	-0.0309119	0.438053	0.853378	-0.104265	-0.0498293	0.0501875	-0.0119944	-0.0878675	0.00987109	0.201525	-0.0566007	-0.112845	-0.0654664	-0.110269
P49756	RNA-binding protein 25	RBM25	583	0.0758123	0.256481	0.994305	0.0185815	0.223648	0.133043	-0.0430814	0.0323134	0.64112	0.913836	-0.116477	-0.00419388	0.181076	0.0688208	-0.0820542	0.430946	0.636507	-0.177111	-0.106988	0.115097	-0.0571203
P49757	Protein numb homolog	NUMB	438	0.141964	0.222349	0.994305	0.153434	0.130493	0.24392	-0.0911539	0.143235	0.0435721	0.650137	0.126192	0.160278	0.292336	0.0658075	0.0876841	0.0869669	0.310545	0.209183	0.112906	0.0624626	0.0215612
P49757	Protein numb homolog	NUMB	436	0.178835	0.153365	0.994305	0.205249	0.152421	0.251333	-0.0691301	0.190693	0.0230083	0.639366	0.136866	0.244521	0.324281	0.120481	0.103168	0.103171	0.33302	0.294049	0.155633	0.0507028	0.0433362
P49757	Protein numb homolog;Numb-like protein	NUMB;NUMBL	284;313	0.0137525	0.861795	0.998475	-0.105639	0.133144	0.223988	-0.348976	-0.209203	0.224911	0.795091	-0.22297	-0.195436	0.134326	-0.454681	-0.272566	0.139295	0.373435	0.087051	-0.330844	-0.214287	-0.336269
P49760	Dual specificity protein kinase CLK2	CLK2	50	0.143961	0.242788	0.994305	0.0829592	0.536936	0.204962	-0.0732738	-0.141001	0.778551	0.937369	-0.171543	0.314678	-0.11046	-0.17779	-0.113485	0.252901	0.489396	-0.328044	0.0591942	-0.0209873	-0.205982
P49761	Dual specificity protein kinase CLK3	CLK3	157	0.0964175	0.592481	0.994305	0.0838793	0.176464	0.108956	-0.181509	-0.0507748	0.397973	0.837483	-0.00466392	-0.0968856	0.0690113	-0.183111	-0.103933	0.0968228	0.323828	-0.0523362	-0.15553	-0.0127509	-0.204704
P49768	Presenilin-1;Presenilin-1 NTF subunit;Presenilin-1 CTF subunit;Presenilin-1 CTF12	PSEN1	365	0.0375223	0.468937	0.994305	-0.060494	0.113495	0.000594358	0.0744503	0.0622746	0.909024	0.976547	-0.242137	-0.011041	0.163698	0.13559	0.00712162	0.91932	0.952726	-0.0556271	-0.0691023	0.0718313	0.0698703
P49768	Presenilin-1;Presenilin-1 NTF subunit;Presenilin-1 CTF subunit;Presenilin-1 CTF12	PSEN1	366	0.0980903	0.411419	0.994305	0.116738	0.184967	0.0794422	-0.126179	0.0176447	0.320475	0.818511	0.0444176	-0.0103179	0.071331	-0.00912812	-0.0275929	0.716522	0.836699	0.198306	-0.0493187	-0.0407572	-0.0144286
P49768	Presenilin-1;Presenilin-1 NTF subunit;Presenilin-1 CTF subunit;Presenilin-1 CTF12	PSEN1	367	0.0517653	0.703912	0.994305	0.193437	0.0188292	0.0847013	-0.169535	0.0716269	0.271119	0.801399	0.225185	-0.0480305	0.121221	0.0220326	-0.0108606	0.700037	0.82486	0.398937	-0.0755635	-0.166831	0.0538423
P49768	Presenilin-1;Presenilin-1 NTF subunit;Presenilin-1 CTF subunit;Presenilin-1 CTF12	PSEN1	43	0.1495	0.146266	0.994305	0.068842	0.313331	0.230159	-0.0210941	0.0819021	0.173456	0.775188	-0.0334592	0.107733	0.146957	0.0560712	0.0125456	0.450428	0.650869	0.0089005	-0.0161742	0.0186484	0.0161908
P49790	Nuclear pore complex protein Nup153	NUP153	192	0.0480377	0.697764	0.994305	0.133379	0.0329254	0.06315	-0.132939	-0.0393167	0.432087	0.848927	0.0805117	-0.264474	-0.059763	-0.0188705	-0.0399596	0.95077	0.970929	0.172996	-0.110691	-0.0968849	0.0169658
P49790	Nuclear pore complex protein Nup153	NUP153	209	-0.0379297	0.845479	0.998475	0.23622	-0.0243939	-0.0514655	-0.0967239	0.0500399	0.785384	0.9383	-0.0232644	-0.159426	0.123344	0.14354	0.0413393	0.791067	0.882469	0.119215	-0.135916	-0.00307041	0.0857489
P49792	E3 SUMO-protein ligase RanBP2	RANBP2	955	0.0533074	0.77853	0.998475	0.0918591	0.184103	0.0147557	-0.192144	-0.00537471	0.590732	0.897352	0.484493	-0.0620725	0.0513231	-0.139449	-0.0545555	0.658322	0.801861	0.541758	-0.12677	-0.0296278	-0.0794833
P49792	E3 SUMO-protein ligase RanBP2	RANBP2	781	0.21383	0.260122	0.994305	0.124859	0.429753	0.3028	-0.155255	0.0156964	0.657642	0.913836	0.0613124	-0.0299197	0.132482	-0.39252	-0.118445	0.22147	0.460658	-0.182645	-0.130264	0.0749098	-0.106627
P49792	E3 SUMO-protein ligase RanBP2	RANBP2	1160	0.177478	0.291769	0.994305	-0.160233	0.536714	0.218948	0.136008	-0.173179	0.351934	0.822537	-0.277022	0.167093	-0.069336	-0.297862	-0.103299	0.307029	0.539073	-0.322266	0.0926168	-0.0382367	-0.168362
P49792	E3 SUMO-protein ligase RanBP2	RANBP2	2668	0.0460069	0.567477	0.994305	-0.126729	0.348712	0.218742	-0.128908	-0.0896433	0.361411	0.826631	-0.339448	0.0489449	0.076948	-0.228232	-0.148805	0.164211	0.40542	-0.373869	-0.0615606	0.0217956	-0.23605
P49796	Regulator of G-protein signaling 3	RGS3	943	0.0587859	0.240291	0.994305	0.299633	0.0643534	0.0532184	-0.0156717	0.0774569	0.101224	0.714668	0.110999	0.00468984	0.0439144	0.155069	0.128333	0.0396516	0.262277	0.226137	0.0894105	0.0552441	0.167256
P49815	Tuberin	TSC2	1411	0.0603318	0.352112	0.994305	-0.0494211	0.420203	0.170085	-0.0494313	-0.0497148	0.40758	0.838884	-0.0999112	0.000481553	0.0872072	-0.359426	-0.247915	0.0788229	0.300381	-0.23939	-0.25644	0.0182252	-0.350154
P49815	Tuberin	TSC2	1452	0.118359	0.406728	0.994305	-0.0924153	0.414971	0.329133	-0.117062	-0.0671847	0.419187	0.841149	-0.141838	0.00746852	0.122436	-0.456986	-0.206609	0.0481274	0.268561	-0.226714	-0.186504	-0.1223	-0.480992
P49815	Tuberin	TSC2	1132	0.020938	0.522386	0.994305	0.0374201	0.40154	0.0044558	-0.119632	-0.0441612	0.289636	0.801894	-0.0249416	-0.0633807	0.00497303	-0.401627	-0.155105	0.077995	0.300381	-0.128541	-0.181668	-0.124126	-0.492695
P49815	Tuberin	TSC2	939	0.121132	0.456189	0.994305	-0.00131631	0.484151	0.243581	-0.212016	-0.0995861	0.177235	0.77698	-0.0421393	-0.117964	-0.0812082	-0.494996	-0.231713	0.0406294	0.263303	-0.143388	-0.319324	-0.144101	-0.463579
P49840	Glycogen synthase kinase-3 alpha	GSK3A	21	0.160786	0.323035	0.994305	0.0831953	0.341375	0.238377	-0.154245	-0.0247602	0.391458	0.837483	-0.062458	0.0129376	0.0412158	-0.331557	-0.103582	0.134056	0.365953	-0.0711541	-0.136011	-0.0198995	-0.333569
P49841	Glycogen synthase kinase-3 alpha;Glycogen synthase kinase-3 beta	GSK3A;GSK3B	279;216	0.0392135	0.399888	0.994305	-0.0585417	0.300114	0.107043	-0.0286162	-0.00854795	0.475067	0.864682	-0.108006	0.0202345	0.0242153	-0.0373304	-0.179818	0.0141645	0.210666	-0.194639	-0.164996	-0.0688305	-0.200979
P49841	Glycogen synthase kinase-3 beta	GSK3B	9	0.106969	0.343489	0.994305	0.0807083	0.347254	0.13323	-0.125407	-0.0734586	0.267935	0.797732	0.0292389	0.010397	-0.157314	-0.27622	-0.175747	0.18457	0.425331	0.0786137	-0.114585	-0.236909	-0.306076
P49841	Glycogen synthase kinase-3 beta	GSK3B	13	0.238106	0.196268	0.994305	0.115366	0.386691	0.360847	-0.101604	0.0551194	0.482583	0.865534	-0.162491	0.0781957	0.032043	0.492795	-0.118913	0.89166	0.937735	-0.245258	-0.100884	-0.136943	0.596774
P50395	Rab GDP dissociation inhibitor beta	GDI2	61	0.10009	0.507759	0.994305	0.0545565	0.235736	0.145624	-0.172818	-0.114994	0.202449	0.782683	-0.164087	-0.0659014	0.0507918	-0.28409	-0.191157	0.051463	0.272729	-0.185055	-0.19726	-0.00999281	-0.230449
P50402	Emerin	EMD	49	0.0723494	0.389749	0.994305	0.291876	0.0526453	0.0920535	-0.107278	0.026368	0.743189	0.935189	0.106758	-0.0540221	0.190462	-0.136354	-0.0112291	0.560566	0.731092	0.248431	-0.0467585	0.00351103	-0.0259693
P50479	PDZ and LIM domain protein 4	PDLIM4	112	-0.00593077	0.948786	0.998475	0.180944	0.0119177	-0.0237792	-0.150046	0.000232088	0.508224	0.874604	-0.430464	-0.0574111	0.0768881	0.0578753	-0.0291064	0.323223	0.555637	-0.289668	-0.0251559	-0.033057	0.0178464
P50552	Vasodilator-stimulated phosphoprotein	VASP	239	0.0859829	0.244521	0.994305	0.432135	0.113381	0.0585847	-0.0261202	0.656966	0.00416832	0.53792	0.565334	0.873924	0.504015	0.748598	0.479333	0.00608201	0.201159	0.449596	0.698933	0.356377	0.50907
P50552	Vasodilator-stimulated phosphoprotein	VASP	322	0.0696304	0.57671	0.994305	0.232126	0.231518	-0.0922571	-0.125296	-0.0423122	0.986315	0.996559	-0.0543394	-0.0873227	0.167669	-0.030285	0.0553118	0.148619	0.386016	0.0273348	-0.00460982	0.139381	0.0832889
P50552	Vasodilator-stimulated phosphoprotein	VASP	323	0.0444823	0.983216	0.998475	0.148583	0.195268	-0.0596186	-0.274401	-0.161621	0.102926	0.714812	-0.0734382	-0.249805	-0.0354747	-0.373946	-0.0753981	0.163202	0.40542	-0.0283391	-0.0159121	-0.122457	-0.277735
P50552	Vasodilator-stimulated phosphoprotein	VASP	314	0.0275227	0.76139	0.998475	0.118599	0.0327564	0.0222889	-0.294165	-0.198179	0.0492604	0.650137	-0.0234375	-0.186654	-0.209705	-0.284417	-0.198997	0.336419	0.566129	0.205728	-0.186896	-0.358469	-0.211098
P50552	Vasodilator-stimulated phosphoprotein	VASP	305	0.0779878	0.737613	0.996122	0.155771	0.000204275	0.194479	-0.214074	-0.13168	0.208896	0.782683	0.0270329	-0.333812	-0.00878084	-0.254579	-0.209692	0.469697	0.663423	0.325339	-0.450539	-0.253957	-0.165427
P50552	Vasodilator-stimulated phosphoprotein	VASP	335	0.0596972	0.336471	0.994305	0.100244	0.0827183	0.0366761	-0.0579104	0.0394726	0.255299	0.79592	-0.00166703	-0.0159351	0.0806122	0.118329	-0.0186469	0.173507	0.414736	0.00281674	-0.0382839	-0.00431365	-0.0329801
P50552	Vasodilator-stimulated phosphoprotein	VASP	316	0.0829695	0.576367	0.994305	0.134536	0.0787383	0.0872007	-0.144532	0.143906	0.0307623	0.640113	0.0901421	0.0706174	0.197671	0.219058	0.16562	0.0315566	0.248723	0.222757	0.113364	0.0597035	0.217877
P50613	Cyclin-dependent kinase 7	CDK7	164	0.121903	0.244744	0.994305	0.17358	0.296035	0.0702251	-0.0799131	-0.0795585	0.723129	0.929238	-0.120695	0.174511	-0.0789327	-0.0801843	-0.125781	0.0773625	0.300381	-0.276711	-0.0258087	-0.105761	-0.1458
P50613	Cyclin-dependent kinase 7	CDK7	170	0.133551	0.321768	0.994305	0.159079	0.213973	0.108022	-0.126452	-0.0303863	0.675664	0.917607	-0.0500692	0.0632604	-0.0396936	-0.021079	-0.0576015	0.0420948	0.264343	-0.0958471	-0.0527981	-0.062405	-0.0152384
P50747	Biotin--protein ligase;Biotin--[methylmalonyl-CoA-carboxytransferase] ligase;Biotin--[propionyl-CoA-carboxylase [ATP-hydrolyzing]] ligase;Biotin--[methylcrotonoyl-CoA-carboxylase] ligase;Biotin--[acetyl-CoA-carboxylase] ligase	HLCS	79	0.0526731	0.749254	0.998446	0.210095	-0.0549826	0.160329	-0.185565	-0.080155	0.608507	0.904653	0.187798	-0.253027	0.0145998	-0.17491	-0.196135	0.090158	0.315699	-0.151968	-0.262603	0.0203171	-0.240303
P50749	Ras association domain-containing protein 2	RASSF2	145	0.140576	0.10222	0.994305	0.122894	0.262834	0.158258	-0.0131461	0.17952	0.00160734	0.485756	0.19232	0.186645	0.172395	0.124679	0.116129	0.018922	0.225349	0.219252	0.110425	0.121834	0.0874128
P50749	Ras association domain-containing protein 2	RASSF2	143	0.25003	0.0472712	0.994305	0.232049	0.291868	0.268011	0.0196314	0.301851	0.0267101	0.640113	0.522898	0.185946	0.397645	0.206058	0.283948	0.0167138	0.218271	0.402312	0.193838	0.374058	0.176047
P50750	Cyclin-dependent kinase 9	CDK9	186	0.120225	0.180288	0.994305	0.301378	0.223628	0.0168228	-0.00923168	0.00425705	0.995332	0.997525	0.00714686	0.0734377	-0.0811476	0.00136725	-0.0619305	0.0786022	0.300381	-0.0564671	-0.0681024	-0.0673939	0.00601861
P50914	60S ribosomal protein L14	RPL14	139	-0.185196	0.18838	0.994305	-0.0341447	0.0360039	-0.336248	-0.397259	-0.395483	0.259309	0.796109	0.270431	-0.246433	-0.550329	-0.544533	-0.200144	0.492029	0.682761	0.379613	-0.21451	-0.621586	-0.185778
P51116	Fragile X mental retardation syndrome-related protein 2	FXR2	601	-0.0260032	0.538557	0.994305	-0.0351305	0.113589	-0.0168758	-0.304622	-0.100105	0.14265	0.751381	-0.155278	-0.0982284	0.035078	-0.101981	-0.14984	0.0445404	0.265908	-0.0485855	-0.154095	-0.145586	-0.277424
P51149	Ras-related protein Rab-7a	RAB7A	72	-0.0322995	0.46376	0.994305	-0.0562914	0.0647861	-0.00830758	-0.153403	-0.162251	0.00362833	0.53792	-0.152599	-0.171904	-0.19951	-0.10912	-0.255034	0.00187393	0.201159	-0.171022	-0.272428	-0.255644	-0.254424
P51149	Ras-related protein Rab-7a	RAB7A	34	0.172598	0.0991873	0.994305	0.141667	0.259327	0.203528	-0.0244492	0.045646	0.561197	0.886908	0.0296473	0.0616447	0.0915258	-0.083269	-0.0597796	0.456947	0.654623	0.0905198	-0.0542832	-0.065276	-0.128847
P51149	Ras-related protein Rab-7a	RAB7A	40	0.0576719	0.576336	0.994305	0.153745	0.0677914	0.0475524	-0.123797	0.146433	0.147986	0.760448	-0.0527838	0.122194	0.174869	0.170672	0.143737	0.184127	0.425331	-0.0681155	0.114344	0.17313	0.174088
P51397	Death-associated protein 1	DAP	2	-0.123281	0.932803	0.998475	0.449007	-0.260484	-0.090166	-0.156395	0.0190703	0.745228	0.936395	0.224156	-0.147652	-0.0448812	0.0830217	0.012969	0.811635	0.894139	0.425274	-0.0937	-0.29157	0.119638
P51397	Death-associated protein 1	DAP	3	-0.109861	0.808218	0.998475	0.330175	-0.243357	-0.090166	-0.129557	0.0490315	0.541704	0.88055	0.212065	-0.104006	-0.0448812	0.142944	0.076569	0.606779	0.763432	0.542263	-0.0295214	-0.29157	0.182659
P51572	B-cell receptor-associated protein 31	BCAP31	216	0.136049	0.43342	0.994305	0.298699	0.267336	0.00476062	-0.168858	0.674486	0.00120186	0.485597	0.715777	0.85847	0.598842	0.633195	0.383657	0.00471248	0.201159	0.371597	0.606689	0.369171	0.395718
P51580	Thiopurine S-methyltransferase	TPMT	14	0.0571337	0.275732	0.994305	0.00590006	0.193504	0.108367	-0.034368	-0.050898	0.199534	0.782683	-0.241642	-0.021932	-0.00799236	-0.079864	-0.131947	0.071552	0.293579	-0.213389	-0.0933457	-0.0109097	-0.170549
P51606	N-acylglucosamine 2-epimerase	RENBP	416	0.114416	0.197036	0.994305	0.103414	0.439738	0.125418	-0.0207212	-0.130811	0.279034	0.801894	-0.200902	0.106937	-0.121841	-0.139782	-0.0892816	0.217832	0.457574	-0.0641515	0.0521551	-0.129713	-0.114412
P51608	Methyl-CpG-binding protein 2	MECP2	80	-0.0634737	0.964422	0.998475	0.293936	-0.0918089	-0.0351385	-0.187228	0.0269452	0.794052	0.940944	0.00523348	-0.181573	0.0486568	0.0632171	0.0117504	0.484968	0.675776	0.0511571	-0.0435199	-0.0276563	0.188334
P51608	Methyl-CpG-binding protein 2	MECP2	216	-0.303969	0.311726	0.994305	0.247975	-0.479408	-0.475405	-0.132533	-0.171193	0.474653	0.864682	0.234266	-0.492807	-0.43714	0.0947551	-0.0117407	0.910115	0.946808	0.416034	-0.241315	-0.494804	0.217833
P51610	Host cell factor 1;HCF N-terminal chain 1;HCF N-terminal chain 2;HCF N-terminal chain 3;HCF N-terminal chain 4;HCF N-terminal chain 5;HCF N-terminal chain 6;HCF C-terminal chain 1;HCF C-terminal chain 2;HCF C-terminal chain 3;HCF C-terminal chain 4;HCF C-terminal chain 5;HCF C-terminal chain 6	HCFC1	1497	0.0418625	0.699624	0.994305	0.198754	-0.0242502	0.107975	-0.152115	-0.102676	0.416707	0.838884	-0.0112338	-0.202644	0.11761	-0.194118	-0.0954419	0.447766	0.648915	0.133451	-0.181727	-0.0656897	-0.125194
P51610	Host cell factor 1;HCF N-terminal chain 1;HCF N-terminal chain 2;HCF N-terminal chain 3;HCF N-terminal chain 4;HCF N-terminal chain 5;HCF N-terminal chain 6;HCF C-terminal chain 1;HCF C-terminal chain 2;HCF C-terminal chain 3;HCF C-terminal chain 4;HCF C-terminal chain 5;HCF C-terminal chain 6	HCFC1	1507	0.0793438	0.325673	0.994305	0.138585	0.0370624	0.121625	-0.0716461	0.026892	0.557694	0.885529	0.0758862	-0.0811345	0.175871	-0.0221021	0.00761956	0.988748	0.992924	0.107208	-0.126165	-0.0837906	0.0990297
P51659	Peroxisomal multifunctional enzyme type 2;(3R)-hydroxyacyl-CoA dehydrogenase;Enoyl-CoA hydratase 2	HSD17B4	318	0.0828526	0.400171	0.994305	0.0336875	0.250997	0.132018	-0.114218	-0.086471	0.157563	0.766815	-0.330833	-0.054662	-0.0192846	-0.11828	-0.157198	0.0243088	0.232022	-0.29956	-0.144636	-0.102713	-0.169759
P51798	H(+)/Cl(-) exchange transporter 7	CLCN7	9	0.119945	0.483958	0.994305	0.0756071	0.251151	0.164283	-0.188324	-0.0218354	0.393212	0.837483	0.0371653	0.0337407	-0.0774115	-0.495145	-0.179302	0.0589569	0.282124	-0.156714	-0.175427	-0.183177	-0.519064
P51798	H(+)/Cl(-) exchange transporter 7	CLCN7	61	0.148957	0.244257	0.994305	0.113455	0.184459	0.191693	-0.0982825	-0.00226369	0.718256	0.929028	0.0105048	-0.0150321	0.122429	-0.237386	-0.0834351	0.515277	0.701901	0.137589	-0.129922	-0.0369484	-0.173501
Q9UIW2	Plexin-A3;Plexin-A1	PLXNA3;PLXNA1	1610;1635	0.0597947	0.310755	0.994305	-0.040409	0.12706	0.16343	-0.00747074	0.0666438	0.0921582	0.698941	0.0751881	0.0109189	0.160061	0.0580994	-0.0267885	0.572946	0.740172	0.0588427	-0.0852964	-0.0541751	0.000598166
P51812	Ribosomal protein S6 kinase alpha-3	RPS6KA3	369	0.0865113	0.382168	0.994305	-0.00746913	0.211031	0.180492	-0.087982	-0.0145068	0.843618	0.956101	-0.197896	0.022572	0.162363	-0.0515857	-0.0690055	0.45386	0.653649	-0.137754	-0.0752417	0.100933	-0.0627693
P51817	cAMP-dependent protein kinase catalytic subunit PRKX;Putative serine/threonine-protein kinase PRKY	PRKX;PRKY	203;203	0.0962853	0.103313	0.994305	0.0731695	0.194295	0.119401	-0.00314359	-0.0130626	0.805958	0.945433	-0.0505234	-0.0128482	0.0534446	-0.0132771	-0.0720589	0.550275	0.725009	-0.08965	-0.0544678	-0.116075	0.11843
P51858	Hepatoma-derived growth factor	HDGF	165	-0.103705	0.996916	0.999012	0.407518	-0.202424	-0.0992976	-0.108112	0.0820572	0.941858	0.984556	0.0501036	-0.253449	0.11727	0.114011	0.124142	0.202499	0.44359	0.248885	0.0143264	-0.0276964	0.233957
P51858	Hepatoma-derived growth factor	HDGF	132	-0.0838182	0.938699	0.998475	0.382861	-0.173014	-0.110674	-0.0569622	0.0640322	0.914803	0.97891	0.0718426	-0.238519	0.074816	0.0562218	0.0994937	0.303876	0.537994	0.210329	0.0322679	-0.0811365	0.16672
P51858	Hepatoma-derived growth factor	HDGF	133	-0.0866218	0.965957	0.998475	0.373809	-0.177324	-0.123134	-0.0501098	0.0711681	0.714609	0.929028	0.0646447	-0.234517	0.0776915	0.255535	0.137398	0.328057	0.559403	0.272111	0.00268474	-0.103536	0.278969
P51946	Cyclin-H	CCNH	315	-0.00596517	0.92487	0.998475	-0.107083	0.0589076	0.142725	-0.0708379	-0.0390128	0.158181	0.766815	-0.0379311	-0.109051	-0.0400946	0.00739097	-0.0115129	0.343919	0.572977	0.0104819	-0.123483	-0.0162825	-0.00674318
P51991	Heterogeneous nuclear ribonucleoprotein A3	HNRNPA3	358	0.0484373	0.543552	0.994305	0.151856	0.119962	-0.0230874	-0.0909197	-0.00822998	0.645425	0.913836	-0.18572	-0.0846545	0.0681945	0.0737532	-0.063063	0.211049	0.453144	-0.0698819	-0.056244	-0.122803	0.0374349
P52209	6-phosphogluconate dehydrogenase, decarboxylating	PGD	257	0.197151	0.198141	0.994305	0.179698	0.64123	0.214604	-0.0669172	-0.0713506	0.741438	0.934589	-0.0364318	0.300588	-0.10627	-0.353016	-0.135286	0.0552498	0.281249	-0.0995529	-0.0808649	-0.171019	-0.324315
P52565	Rho GDP-dissociation inhibitor 1	ARHGDIA	24	-0.0124537	0.382394	0.994305	-0.00536914	0.0195343	-0.0195382	-0.106935	-0.0495255	0.207043	0.782683	-0.0824142	-0.161053	0.0126183	-0.0166368	-0.107459	0.0261704	0.235371	-0.0341197	-0.124492	-0.142571	-0.0904268
P52594	Arf-GAP domain and FG repeat-containing protein 1	AGFG1	181	0.0859302	0.555173	0.994305	0.152886	0.127319	0.0445414	-0.145749	-0.03851	0.479169	0.864682	-0.0096791	-0.096863	0.0613687	-0.0673409	-0.0996874	0.102077	0.331961	0.0124068	-0.09777	-0.101605	-0.177582
P52756	RNA-binding protein 5	RBM5	59	0.079792	0.647822	0.994305	0.0629528	0.0966311	0.103714	-0.144466	-0.0202368	0.754411	0.936702	-0.176611	-0.0195911	-0.0208824	0.130997	0.041704	0.865658	0.924065	-0.163368	0.0413113	0.0420968	0.0421719
P52756	RNA-binding protein 5	RBM5	624	0.106526	0.143347	0.994305	0.179733	0.191589	0.0333185	-0.0067129	0.128253	0.10346	0.716456	0.0522245	0.011243	0.204282	0.215689	0.073903	0.299493	0.534501	-0.0593384	0.0187279	0.194327	0.129078
P52948	Nuclear pore complex protein Nup98-Nup96;Nuclear pore complex protein Nup98;Nuclear pore complex protein Nup96	NUP98	623	0.0602143	0.304487	0.994305	0.203317	0.0729177	0.047511	-0.0581217	0.0202657	0.672451	0.917607	0.010217	-0.0772386	0.10764	0.0303144	-0.064961	0.341856	0.570521	0.0602439	-0.107221	-0.0279062	-0.102016
P52948	Nuclear pore complex protein Nup98-Nup96;Nuclear pore complex protein Nup98;Nuclear pore complex protein Nup96	NUP98	612	0.0638046	0.266156	0.994305	0.107403	0.122155	0.0202062	-0.0408385	0.00873438	0.981088	0.996559	-0.118086	-0.0296428	0.0471116	0.105606	-0.029246	0.00156124	0.201159	-0.0310061	-0.0201529	-0.0298288	-0.0286632
P52948	Nuclear pore complex protein Nup98-Nup96;Nuclear pore complex protein Nup98;Nuclear pore complex protein Nup96	NUP98	888	0.0425901	0.429338	0.994305	0.0130194	0.179195	0.0721608	-0.0720075	-0.109269	0.508289	0.874604	-0.19485	-0.107585	0.172947	-0.110952	-0.161722	0.113566	0.343912	-0.386494	-0.177421	0.00151518	-0.146023
P53004	Biliverdin reductase A	BLVRA	230	0.0596271	0.442411	0.994305	-0.02986	0.360208	0.149114	-0.110493	-0.0545611	0.860596	0.963344	0.506024	0.0345799	-0.143702	-0.267221	-0.127831	0.734478	0.847926	0.358477	-0.063388	-0.192273	-0.322586
P53355	Death-associated protein kinase 1	DAPK1	696	0.104456	0.345901	0.994305	0.0419805	0.296701	0.166931	-0.114111	-0.443781	0.075446	0.67714	-0.468393	-0.41917	0.0341035	-0.552851	-0.553205	0.0145654	0.210666	-0.530761	-0.636528	-0.20843	-0.57565
P53367	Arfaptin-1	ARFIP1	132	-0.144165	0.317795	0.994305	0.120917	-0.228541	-0.0633704	-0.224959	-0.314885	0.0385239	0.650137	-0.438989	-0.454992	-0.19078	-0.121006	-0.275198	0.00117054	0.201159	-0.262368	-0.288029	-0.212873	-0.31668
P53396	ATP-citrate synthase	ACLY	481	0.0542756	0.35583	0.994305	-0.0264977	0.378947	0.135049	-0.0544329	-0.0462443	0.138003	0.751254	-0.0656294	-0.0106483	-0.0268592	-0.153377	-0.146935	0.0153054	0.21283	-0.128764	-0.176394	-0.0592072	-0.165105
P53396	ATP-citrate synthase	ACLY	455	0.159717	0.115806	0.994305	0.117108	0.362157	0.202325	-0.00487001	-0.086445	0.218518	0.789405	0.0281773	-0.113943	-0.058947	-0.332926	-0.316687	0.055453	0.281249	-0.0187885	-0.344628	-0.288745	-0.428779
P53396	ATP-citrate synthase	ACLY	457	0.182109	0.149675	0.994305	0.0844699	0.314139	0.279748	-0.0377783	-0.0573774	0.324157	0.818511	0.0555935	-0.0829972	-0.0317576	-0.329941	-0.185791	0.341128	0.570521	0.174172	-0.264026	-0.116878	-0.254704
P53602	Diphosphomevalonate decarboxylase	MVD	96	0.121202	0.331405	0.994305	0.0161567	0.292602	0.226247	-0.107117	0.160107	0.149281	0.763128	0.445294	0.175827	0.144386	-0.0206894	0.0257017	0.422113	0.631705	0.368571	0.0241228	0.0272806	-0.064979
P53611	Geranylgeranyl transferase type-2 subunit beta	RABGGTB	3	-0.00870329	0.72893	0.996122	0.0153888	0.0909462	-0.0327954	-0.150627	-0.0263835	0.583831	0.897352	0.122356	-0.0230602	-0.0297069	-0.266662	-0.139964	0.198388	0.439692	0.072981	-0.17639	-0.103538	-0.264476
P53667	LIM domain kinase 1	LIMK1	298	0.160861	0.410206	0.994305	0.110396	0.235121	0.211327	-0.186725	0.0713961	0.54365	0.88055	0.118389	0.147726	0.0244036	-0.123663	-0.0659452	0.850605	0.916118	0.214607	-0.0210223	-0.110868	-0.149747
P53667	LIM domain kinase 1	LIMK1	310	0.00734327	0.526099	0.994305	-0.0379065	0.223654	0.052593	-0.0555884	-0.124789	0.0568527	0.664303	-0.361291	-0.114691	-0.116737	-0.132841	-0.260147	0.0143794	0.210666	-0.440987	-0.281784	-0.181245	-0.238509
P53801	Pituitary tumor-transforming gene 1 protein-interacting protein	PTTG1IP	174	-0.0215927	0.538326	0.994305	0.0561641	-0.0993495	0.0639954	-0.195528	-0.114634	0.393608	0.837483	-0.298968	-0.130261	0.155426	-0.0990066	0.155247	0.186164	0.427447	0.488446	-0.0230376	0.060486	0.250008
P53985	Monocarboxylate transporter 1	SLC16A1	213	0.125021	0.410589	0.994305	0.0891449	0.615756	0.160898	-0.212763	-0.107557	0.501503	0.872537	-0.208305	0.184456	-0.00681018	-0.297356	-0.231409	0.0340583	0.253887	-0.404971	-0.167992	-0.110297	-0.294826
P54105	Methylosome subunit pICln	CLNS1A	102	-0.147105	0.731139	0.996122	0.442427	-0.429207	-0.226902	-0.067308	0.0839725	0.922329	0.982141	0.148339	-0.332163	0.0196059	0.215918	0.0565767	0.562546	0.732449	0.363066	-0.101166	-0.153433	0.214319
P54253	Ataxin-1	ATXN1	406	0.0426587	0.53241	0.994305	0.212621	0.122318	-0.0370003	-0.0973629	-0.00945909	0.654344	0.913836	-0.053081	-0.121605	0.0585741	0.0341628	-0.0492725	0.0947667	0.320221	-0.0215028	-0.0821642	-0.0770421	-0.0058394
P54253	Ataxin-1	ATXN1	775	0.0283386	0.966286	0.998475	0.1458	0.0736902	-0.0170131	-0.189207	-0.0561975	0.183325	0.77698	-0.171442	-0.0860902	0.0103067	-0.0263048	-0.150988	0.0064798	0.201159	-0.120701	-0.110691	-0.203039	-0.181276
P54259	Atrophin-1	ATN1	645	-0.0651531	0.847105	0.998475	0.376672	-0.131891	-0.144203	0.00158439	0.0625839	0.699297	0.924821	0.122347	-0.179466	0.00282065	0.192815	0.0850893	0.564083	0.733664	0.252382	-0.0822038	-0.193846	0.36944
P54259	Atrophin-1	ATN1	34	-0.110606	0.885414	0.998475	0.460366	-0.348182	-0.174961	-0.0462505	0.121384	0.599793	0.900313	0.163372	-0.251286	0.0793951	0.272657	0.0641106	0.388932	0.608013	0.273617	-0.023537	-0.0774401	0.151758
P54259	Atrophin-1	ATN1	661	-0.0894997	0.912157	0.998475	0.317874	-0.194365	-0.0319324	-0.147067	0.015878	0.644007	0.913836	0.018517	-0.24562	0.0132391	0.0687077	-0.0527529	0.912048	0.948036	0.328785	-0.164888	-0.166836	0.0593825
P54725	UV excision repair protein RAD23 homolog A	RAD23A	125	0.0578805	0.406954	0.994305	0.255331	0.0667	0.0490609	-0.0946641	-0.00580271	0.59145	0.897352	-1.02372	-0.0283245	0.331677	0.0167191	0.0776386	0.601116	0.75988	-0.944116	0.0530274	0.17257	0.10225
P54725	UV excision repair protein RAD23 homolog A	RAD23A	128	0.0467105	0.331535	0.994305	0.365059	-0.0309062	0.116707	-0.0232862	0.0229724	0.700174	0.924927	-0.680263	-0.0400043	0.281392	0.0859491	0.0952428	0.7091	0.831246	-0.750854	0.0901507	0.197088	0.100335
P54727	UV excision repair protein RAD23 homolog B	RAD23B	160	-0.0695502	0.968186	0.998475	0.3655	-0.204831	-0.0470259	-0.0920744	0.0581157	0.828294	0.951601	0.0666145	-0.158073	0.0496169	0.0967925	0.00203648	0.793805	0.883705	0.254885	-0.00758789	-0.160808	0.0116609
P55008	Allograft inflammatory factor 1	AIF1	38	-0.14801	0.128418	0.994305	0.03375	-0.258113	-0.185788	-0.110232	-0.0823105	0.646149	0.913836	-0.281212	-0.276651	0.190981	0.11203	0.0305693	0.383259	0.601749	-0.0421322	0.104473	0.0189917	0.0421469
P55008	Allograft inflammatory factor 1	AIF1	39	-0.0630629	0.860704	0.998475	0.542401	-0.27591	-0.188771	0.0626452	0.0764171	0.677163	0.917875	-0.0909596	-0.259608	0.243794	0.376639	0.141083	0.0592949	0.282124	0.0546084	0.145252	0.136913	0.316996
P55040	GTP-binding protein GEM;GTP-binding protein RAD	GEM;RRAD	294;306	0.061647	0.448403	0.994305	0.087511	0.135658	0.0357829	-0.0899845	-0.015075	0.598656	0.899604	0.0703243	-0.0268685	-0.00328147	-0.145048	-0.126182	0.328126	0.559403	0.131286	-0.270083	-0.145342	-0.107022
P55040	GTP-binding protein GEM	GEM	23	0.0760871	0.785668	0.998475	0.0955414	0.0644811	0.0876932	-0.171721	-0.0735135	0.424945	0.845792	0.12488	-0.12941	-0.0176167	-0.336602	-0.214298	0.235885	0.474983	0.145932	-0.243979	-0.184616	-0.349058
P55081	Microfibrillar-associated protein 1	MFAP1	116	0.270183	0.139372	0.994305	0.365907	0.408947	0.174458	-0.0720412	0.0246568	0.84306	0.955953	0.0144937	0.0910909	0.0348199	-0.104836	0.029647	0.430651	0.636418	0.237265	-0.0593245	0.0723867	-0.0130927
P55160	Nck-associated protein 1-like	NCKAP1L	2	0.00950031	0.786228	0.998475	-0.0698094	0.144644	0.08881	-0.094063	-0.140792	0.0450077	0.650137	-0.172674	-0.10891	-0.0277602	-0.200621	-0.181836	0.0274314	0.238741	-0.214857	-0.148815	-0.096916	-0.321892
P55196	Afadin	MLLT4	1083	0.0976713	0.214325	0.994305	0.113305	0.192066	0.0820371	-0.0586259	-0.0381007	0.766335	0.936702	0.148818	-0.144338	0.0681361	-0.176141	-0.136423	0.447741	0.648915	0.186885	-0.178345	-0.0945022	-0.245226
P55209	Nucleosome assembly protein 1-like 1	NAP1L1	62	-0.128069	0.78266	0.998475	0.321842	-0.173348	-0.0827892	-0.213738	0.00418721	0.941178	0.984082	-0.128977	-0.141775	0.159725	0.137351	0.0374109	0.413755	0.62583	0.0436869	-0.0412803	0.0311349	0.0437552
P55210	Caspase-7;Caspase-7 subunit p20;Caspase-7 subunit p11	CASP7	16	0.0124679	0.726413	0.995902	-0.0806095	0.288448	0.105545	-0.159463	0.0784499	0.0529408	0.650137	0.0292808	0.0401597	0.11674	0.125012	-0.0537309	0.392639	0.610505	0.0650078	-0.0428626	-0.0645991	-0.0979469
P55210	Caspase-7;Caspase-7 subunit p20;Caspase-7 subunit p11	CASP7	37	-0.035114	0.792709	0.998475	0.0116369	-0.0818649	0.261189	-0.331664	-0.152411	0.511455	0.874635	0.0653998	-0.370222	0.231417	-0.392021	-0.139188	0.439609	0.643957	0.256366	-0.601806	-0.130446	-0.147929
P55265	Double-stranded RNA-specific adenosine deaminase	ADAR	825	-0.0592478	0.597999	0.994305	0.0064648	0.168507	-0.12496	-0.269601	-0.185172	0.129753	0.751254	0.0369219	-0.167371	-0.202974	-0.386433	-0.328638	0.110375	0.339583	0.0691606	-0.26337	-0.398553	-0.393906
P55265	Double-stranded RNA-specific adenosine deaminase	ADAR	601	0.0920136	0.282598	0.994305	0.117659	0.178579	0.066368	-0.0773288	-0.0467416	0.333055	0.818511	-0.0589796	-0.0345037	0.0518673	-0.225708	-0.0843755	0.15634	0.396567	0.00244022	-0.076374	-0.092377	-0.274421
P55327	Tumor protein D52	TPD52	176	-0.0117793	0.709239	0.994305	0.5693	-0.106802	0.0832429	-0.252106	-0.227079	0.21783	0.789405	-0.140712	-0.586141	0.11881	-0.313447	-0.0180536	0.830275	0.903141	0.409619	-0.563736	-0.117595	0.0814876
P55884	Eukaryotic translation initiation factor 3 subunit B	EIF3B	117	0.132264	0.387141	0.994305	-0.0980158	0.362543	0.747209	-0.155211	-0.0482459	0.703786	0.925641	-0.105689	0.00919674	0.593236	-0.198724	-0.200071	0.32904	0.560027	-0.135016	-0.265127	0.200676	-0.397458
P55884	Eukaryotic translation initiation factor 3 subunit B	EIF3B	119	0.0486374	0.534421	0.994305	-0.137025	0.441212	0.234287	-0.137012	0.00518089	0.606981	0.904653	-0.190861	0.0500093	0.0502691	-0.0396475	-0.103308	0.0213151	0.230431	-0.0617716	-0.139073	-0.0675438	-0.153578
P56181	NADH dehydrogenase [ubiquinone] flavoprotein 3, mitochondrial	NDUFV3	105	-0.062454	0.797985	0.998475	0.45421	-0.151027	-0.167481	0.0261195	-0.0112459	0.858497	0.962645	0.0407675	-0.210855	-0.0632594	0.320409	0.115461	0.426686	0.633815	0.427977	-0.0606637	-0.150872	0.291585
P56211	cAMP-regulated phosphoprotein 19	ARPP19	104	-0.111145	0.876576	0.998475	0.543442	-0.464738	-0.184549	-0.0377408	0.221173	0.261649	0.796634	0.733953	-0.151035	0.126637	0.315708	0.241024	0.258926	0.496438	1.10881	0.149234	-0.122221	0.332813
P56524	Histone deacetylase 4	HDAC4	633	0.0543295	0.502001	0.994305	0.0508526	0.226583	0.0578063	-0.119903	-0.0386667	0.75979	0.936702	-0.0347563	0.110999	-0.042577	-0.0923054	-0.133564	0.142111	0.377714	-0.142434	0.0313745	-0.124693	-0.298973
P56524	Histone deacetylase 4	HDAC4	565	0.0398906	0.571871	0.994305	-0.133785	0.321604	0.157283	-0.0775022	-0.0235201	0.633834	0.913717	-0.222617	0.110499	0.0523421	-0.0993823	-0.168215	0.0169739	0.218271	-0.238728	-0.175232	-0.07504	-0.161197
P56524	Histone deacetylase 4;Histone deacetylase 5;Histone deacetylase 9	HDAC4;HDAC5;HDAC9	246;259;220	0.0318917	0.431187	0.994305	-0.0310244	0.314029	0.0948077	-0.0659881	-0.126865	0.17895	0.77698	-0.226042	-0.0276878	0.0226376	-0.242709	-0.225154	0.0176526	0.219266	-0.259595	-0.190714	-0.0886691	-0.278999
P56945	Breast cancer anti-estrogen resistance protein 1	BCAR1	355	-0.127504	0.463165	0.994305	0.189418	-0.298665	0.0436566	-0.403995	-0.0820795	0.495913	0.872392	0.0568574	-0.221016	0.141618	-0.314531	0.108594	0.314472	0.546611	0.282321	0.115555	0.101633	-0.110932
P56945	Breast cancer anti-estrogen resistance protein 1	BCAR1	249	0.0226256	0.880057	0.998475	0.0963738	-0.0463713	0.0916226	-0.185583	-0.0159903	0.353519	0.823184	0.0161194	-0.0991332	0.00611685	-0.0380975	-0.0999945	0.441163	0.643958	0.123186	-0.0404692	-0.15952	-0.160748
P56945	Breast cancer anti-estrogen resistance protein 1	BCAR1	387	0.194009	0.142976	0.994305	0.244675	0.212124	0.175895	-0.0691131	-0.106281	0.271934	0.801399	-0.282961	-0.0394559	0.0757965	-0.173106	-0.147355	0.110152	0.339583	-0.325812	-0.191127	0	-0.103582
P57740	Nuclear pore complex protein Nup107	NUP107	86	0.0726987	0.469411	0.994305	-0.0256996	0.280241	0.171097	-0.123003	-0.120152	0.254399	0.79592	-0.207118	-0.0331853	0.0704799	-0.282732	-0.209102	0.0296825	0.242781	-0.187089	-0.231116	-0.0968627	-0.367736
P57768	Sorting nexin-16	SNX16	29	-0.0705045	0.958947	0.998475	0.409748	-0.237248	-0.0243116	-0.116697	0.0912659	0.737916	0.934413	0.151695	-0.212343	0.0626804	0.119851	0.0200041	0.53923	0.716823	0.339173	-0.0670105	-0.100764	0.107019
P58546	Myotrophin	MTPN	31	-0.0887463	0.903091	0.998475	0.358508	-0.120297	-0.0841591	-0.0933335	0.004433	0.971612	0.994046	0.00139669	-0.169031	0.00746932	0.150079	0.0930307	0.445982	0.648154	0.173192	0.0471583	-0.125406	0.138903
P60174	Triosephosphate isomerase	TPI1	212	-0.0152298	0.896458	0.998475	0.11666	-0.113168	0.00136429	-0.0318239	-0.0590716	0.750946	0.936702	-0.193013	-0.148799	0.0306561	0.189092	0.00876315	0.877864	0.930222	-0.141134	0.0407802	-0.0232539	0.166507
P60174	Triosephosphate isomerase	TPI1	21	0.02206	0.5462	0.994305	0.287032	0.0868101	-0.0426902	-0.0987884	-0.0217402	0.308538	0.813671	-0.227905	-0.0425878	-0.000892559	0.00383904	-0.029645	0.217257	0.457574	-0.145582	0.00148093	-0.0201527	-0.0391372
P60468	Protein transport protein Sec61 subunit beta	SEC61B	17	0.0431844	0.374909	0.994305	0.467424	-0.0565074	0.106393	-0.0200238	0.186331	0.377678	0.836967	0.494028	-0.241814	0.176093	0.196568	0.205747	0.155369	0.3962	0.828113	0.151305	0.0623945	0.26019
P60660	Myosin light polypeptide 6	MYL6	57	-0.0202078	0.785818	0.998475	0.369391	-0.187609	0.0144913	-0.0549068	0.137488	0.55338	0.883192	0.0703839	-0.240033	0.264633	0.204591	0.0791534	0.346994	0.575612	0.416014	-0.0167644	-0.0787324	0.175071
P60709	Actin, cytoplasmic 1;Actin, cytoplasmic 1, N-terminally processed;Actin, cytoplasmic 2;Actin, cytoplasmic 2, N-terminally processed;Actin, alpha cardiac muscle 1;Actin, gamma-enteric smooth muscle;Actin, alpha skeletal muscle;Actin, aortic smooth muscle	ACTB;ACTG1;ACTC1;ACTG2;ACTA1;ACTA2	60;60;62;61;62;62	0.0571456	0.525139	0.994305	0.0494561	0.138901	0.0648352	-0.105779	-0.0464325	0.359287	0.825628	-0.343721	0.00288522	0.0546338	-0.0957503	-0.14111	0.0662032	0.289305	-0.348542	-0.108916	-0.0685906	-0.173304
P60709	Actin, cytoplasmic 1;Actin, cytoplasmic 1, N-terminally processed;Actin, cytoplasmic 2;Actin, cytoplasmic 2, N-terminally processed;Actin, alpha cardiac muscle 1;Actin, gamma-enteric smooth muscle;Actin, alpha skeletal muscle;Actin, aortic smooth muscle	ACTB;ACTG1;ACTC1;ACTG2;ACTA1;ACTA2	323;323;325;324;325;325	0.138596	0.464959	0.994305	0.0881813	0.18901	0.199556	-0.180873	-0.146191	0.1931	0.78023	-0.192036	-0.100347	0.0712637	-0.272343	-0.194331	0.042868	0.264343	-0.190336	-0.198327	-0.0415737	-0.30615
P60709	Actin, cytoplasmic 1;Actin, cytoplasmic 1, N-terminally processed;Actin, cytoplasmic 2;Actin, cytoplasmic 2, N-terminally processed;Actin, alpha cardiac muscle 1;Actin, gamma-enteric smooth muscle;Actin, alpha skeletal muscle;Actin, aortic smooth muscle	ACTB;ACTG1;ACTC1;ACTG2;ACTA1;ACTA2	324;324;326;325;326;326	0.113142	0.129523	0.994305	0.103603	0.176777	0.122682	-0.0328668	-0.00620677	0.975798	0.995783	-0.1264	0.129532	0.109472	-0.121886	-0.0702332	0.24809	0.484868	-0.0738089	0.0509124	-0.0666576	-0.177473
P60981	Destrin	DSTN	3	-0.113659	0.0719315	0.994305	-0.0437488	-0.0991479	-0.128171	-0.279439	0.0341807	0.756686	0.936702	-0.012222	-0.099729	0.0923084	0.0805835	-0.0969007	0.022817	0.232022	-0.0748402	-0.175562	-0.118961	-0.0654881
P61006	Ras-related protein Rab-8A	RAB8A	185	0.0823705	0.458392	0.994305	0.0194577	0.262115	0.145283	-0.136533	-0.0720238	0.00168081	0.485756	-0.0795402	-0.0765482	-0.0513207	-0.0674994	-0.0828361	0.0338637	0.253887	-0.110977	-0.0546957	-0.037909	-0.133585
P61020	Ras-related protein Rab-5B	RAB5B	123	0.0016931	0.651429	0.994305	-0.0176115	0.14424	0.0209977	-0.059704	0.0176581	0.784578	0.9383	-0.244535	-0.0591499	0.0944661	0.110427	0.0122868	0.723464	0.840583	0.0531233	-0.133815	-0.0285497	0.227975
P61224	Ras-related protein Rap-1b;Ras-related protein Rap-1A	RAP1B;RAP1A	39;39	0.159163	0.520746	0.994305	0.17867	0.139657	0.216253	-0.232958	-0.0574198	0.928881	0.982351	0.256818	-0.178355	-0.0853268	-0.0295127	-0.0810673	0.830681	0.903141	0.311243	-0.261839	-0.0787377	-0.083397
P61247	40S ribosomal protein S3a	RPS3A	263	0.056782	0.848021	0.998475	0.100884	0.0400796	0.0734845	-0.290774	-0.0427318	0.423524	0.843739	0.0454188	-0.125484	0.0400199	-0.159021	-0.0623462	0.399767	0.61578	0.0882268	-0.222327	-0.0167294	-0.107963
P61247	40S ribosomal protein S3a	RPS3A	236	0.0734821	0.0891416	0.994305	0.143131	0.118097	0.0195619	0.0288671	-0.0332229	0.172549	0.775127	-0.0543195	-0.0981008	0.00268549	-0.0121263	0.00125444	0.885695	0.933955	0.0460209	-0.0625315	-0.00284151	0.0053504
P61978	Heterogeneous nuclear ribonucleoprotein K	HNRNPK	284	0.0579066	0.486313	0.994305	0.267415	0.0941706	0.0216425	-0.124969	0.0176139	0.621055	0.908878	0.0530403	-0.0427654	0.0317878	0.00343993	-0.0309161	0.983412	0.991186	0.12904	-0.042223	-0.0712356	-0.0196093
P61978	Heterogeneous nuclear ribonucleoprotein K	HNRNPK	379	0.0517848	0.388909	0.994305	0.28685	0.103874	-0.000304227	-0.0750517	0.143681	0.201941	0.782683	0.142347	-0.0759887	0.145015	0.149754	0.0324785	0.304548	0.538644	0.181287	-0.0262183	0.0430538	0.0219032
P62136	Serine/threonine-protein phosphatase PP1-alpha catalytic subunit	PPP1CA	325	0.130139	0.177273	0.994305	0.0333142	0.545142	0.215953	0.0443244	-0.0588471	0.391121	0.837288	-0.26862	-0.127825	0.0785382	0.0101307	-0.102433	0.228856	0.467307	-0.26117	-0.213049	0.0081828	0.0224209
P62136	Serine/threonine-protein phosphatase PP1-alpha catalytic subunit	PPP1CA	320	0.0743149	0.332598	0.994305	-0.0410349	0.202514	0.185212	-0.0365824	-0.0241271	0.350746	0.821884	-0.204765	0.0104458	0.0226854	-0.0587	-0.11068	0.0898408	0.315608	-0.201208	-0.129883	0.00259099	-0.0914771
P62140	Serine/threonine-protein phosphatase PP1-beta catalytic subunit	PPP1CB	316	0.0629858	0.370856	0.994305	-0.0112488	0.353195	0.13722	-0.077928	-0.0332753	0.344692	0.820441	-0.0913387	0.00775288	0.0266131	-0.0743036	-0.0961526	0.128939	0.360829	-0.143508	-0.0744979	0.0257708	-0.117807
P62241	40S ribosomal protein S8	RPS8	160	0.157973	0.289773	0.994305	0.151867	0.219492	0.164078	-0.131181	0.0845408	0.134829	0.751254	0.14718	0.0219012	0.00904466	0.191947	-0.0644298	0.392083	0.609861	0.0796968	-0.0504939	-0.0783657	-0.127161
P62328	Thymosin beta-4;Hematopoietic system regulatory peptide	TMSB4X	31	-0.104346	0.964611	0.998475	0.403902	-0.222775	-0.179457	-0.0292349	0.0687832	0.883916	0.9684	0.0222928	-0.299239	0.115274	0.234306	0.0537942	0.533406	0.714304	0.239415	-0.0753101	-0.101621	0.182899
P62328	Thymosin beta-4;Hematopoietic system regulatory peptide	TMSB4X	2	-0.0967706	0.833596	0.998475	0.468177	-0.450218	-0.160101	-0.0334402	0.103337	0.738142	0.934413	0.0586553	-0.336886	0.148018	0.338888	0.122622	0.397034	0.613598	0.484873	-0.073404	-0.136195	0.318649
P62328	Thymosin beta-4;Hematopoietic system regulatory peptide	TMSB4X	23	-0.0463427	0.636043	0.994305	0.579554	-0.139128	-0.048343	-0.0443423	0.130553	0.719062	0.929101	0.126723	-0.325329	0.134383	0.269361	0.0894031	0.420759	0.631138	0.521086	-0.147802	-0.0348507	0.213657
P62750	60S ribosomal protein L23a	RPL23A	43	-0.0913409	0.901141	0.998475	0.300068	-0.0644832	-0.118199	-0.175321	-0.0796054	0.35842	0.82562	0.0914005	-0.352895	-0.157216	-0.00199469	-0.0401062	0.674563	0.81181	0.20398	-0.126484	-0.340454	0.0462716
P62753	40S ribosomal protein S6	RPS6	240	-0.0601502	0.623196	0.994305	-0.275014	0.154714	0.177389	-0.366867	-0.135494	0.113869	0.727357	-0.0227758	-0.1738	-0.0971881	-0.372891	-0.264949	0.171934	0.413845	0.111095	-0.201145	-0.484947	-0.328754
P62820	Ras-related protein Rab-1A;Ras-related protein Rab-1B;Putative Ras-related protein Rab-1C	RAB1A;RAB1B;RAB1C	75;72;72	0.0846077	0.418442	0.994305	0.0680998	0.13168	0.101116	-0.103816	0.116909	0.0288807	0.640113	0.134066	0.0686248	0.222313	0.0997527	0.101951	0.136554	0.369975	0.160849	-0.0301963	0.123934	0.0799687
P62826	GTP-binding nuclear protein Ran	RAN	135	0.179908	0.239173	0.994305	0.16335	0.22525	0.196465	-0.119047	-0.0833593	0.253757	0.79592	-0.10471	0.0612971	-0.0620083	-0.201414	-0.138054	0.0464969	0.266157	-0.137202	-0.138907	-0.0654721	-0.295888
P62854	40S ribosomal protein S26;Putative 40S ribosomal protein S26-like 1	RPS26;RPS26P11	96;96	0.1318	0.0238418	0.994305	0.156839	0.19827	0.106761	0.0574318	0.101948	0.099626	0.712598	0.1647	0.0545714	0.000359819	0.149324	0.0628673	0.0983645	0.327002	0.0568285	0.0689061	0.0432755	0.218305
P62857	40S ribosomal protein S28	RPS28	23	-0.239013	0.443838	0.994305	0.299443	-0.25004	-0.325968	-0.227987	-0.0127663	0.71767	0.929028	-0.489773	0.00276425	-0.0282968	0.265765	-0.0629726	0.588234	0.751103	-0.0421803	-0.0837648	-0.311556	0.189424
P62995	Transformer-2 protein homolog beta	TRA2B	201	0.0956085	0.340299	0.994305	0.282122	0.125717	0.0654997	-0.108332	0.0148111	0.552339	0.882562	0.058637	-0.0300189	0.0752862	-0.0290149	0.0237456	0.662344	0.805855	0.0822009	0.0413732	0.00611802	-0.0681284
P63092	Guanine nucleotide-binding protein G(s) subunit alpha isoforms short;Guanine nucleotide-binding protein G(s) subunit alpha isoforms XLas	GNAS	352;995	0.193161	0.312881	0.994305	0.104986	0.533545	0.281335	-0.186687	-0.133807	0.427129	0.846041	-0.524001	0.192824	0.0428737	-0.310487	-0.197531	0.174946	0.416687	-0.675227	-0.0604519	-0.0103574	-0.334611
P63165	Small ubiquitin-related modifier 1	SUMO1	2	0.0712618	0.422789	0.994305	0.0993697	0.223955	0.0431538	-0.110001	-0.0379965	0.329247	0.818511	-0.0527794	-0.0232136	0.0376205	-0.0754054	-0.0988014	0.105459	0.335903	0.021466	-0.106478	-0.101803	-0.0957995
P63208	S-phase kinase-associated protein 1	SKP1	131	-0.084475	0.857519	0.998475	0.263649	-0.17012	-0.0979129	-0.0710371	0.133681	0.430946	0.848388	0.178206	-0.178456	0.0891561	0.252754	0.158794	0.168837	0.409803	0.418305	0.0250432	0.00161221	0.292544
P67809	Nuclease-sensitive element-binding protein 1	YBX1	313	-0.0266183	0.499514	0.994305	0.0913216	-0.306766	0.0303816	-0.0836183	-0.131847	0.518297	0.875287	-0.117586	-0.372281	-0.146107	0.256037	0.00100023	0.927708	0.957529	-0.0783577	-0.162063	0.0803582	0.191271
P67809	Nuclease-sensitive element-binding protein 1	YBX1	314	-0.141056	0.501098	0.994305	0.232259	-0.290277	-0.146408	-0.135704	-0.02621	0.768881	0.936702	-0.0463929	-0.369838	-0.00602705	0.256963	0.032546	0.722952	0.840439	0.132699	-0.136517	-0.0676075	0.194447
P67809	Nuclease-sensitive element-binding protein 1	YBX1	174	-0.141848	0.521934	0.994305	0.227328	-0.196597	-0.254279	-0.0870994	0.123245	0.166453	0.766815	0.156502	-0.0187128	0.0899887	0.37276	0.282697	0.163714	0.40542	0.45784	0.212076	-0.112363	0.353318
P67809	Nuclease-sensitive element-binding protein 1	YBX1	176	-0.101151	0.732549	0.996122	0.33551	-0.363157	-0.22402	0.0217188	0.082096	0.385116	0.836967	0.0818681	-0.13099	0.0823239	0.554186	0.18544	0.204147	0.445138	0.17393	0.196949	-0.0724299	0.59506
P67809	Nuclease-sensitive element-binding protein 1	YBX1	165	-0.0590973	0.983606	0.998475	0.31916	-0.191005	-0.105254	-0.012941	0.118529	0.292825	0.801894	0.112866	-0.10778	0.124193	0.399554	0.226684	0.123357	0.354434	0.415998	0.0634973	0.0208885	0.38987
P67809	Nuclease-sensitive element-binding protein 1	YBX1	167	-0.0341777	0.819206	0.998475	0.463605	-0.244474	-0.0724357	0.00408035	0.168765	0.233648	0.79592	0.20291	-0.104824	0.13462	0.467132	0.244052	0.126982	0.356982	0.517508	0.109496	-0.00261297	0.378609
P78312	Protein FAM193A	FAM193A	1144	-0.0268433	0.803172	0.998475	-0.0178605	0.17043	-0.0358262	-0.0593583	-0.0364233	0.678157	0.917875	-0.0112401	-0.0738718	-0.0616066	0.0818892	-0.0889581	0.318749	0.550948	0.0890844	-0.184131	-0.0778164	-0.1001
P78314	SH3 domain-binding protein 2	SH3BP2	225	0.133549	0.324776	0.994305	0.0266484	0.409874	0.24045	-0.124588	-0.0318212	0.42782	0.846077	0.0759575	-0.0844903	0.0208478	-0.4113	-0.19403	0.102589	0.332627	0.0282042	-0.216178	-0.171883	-0.321709
P78314	SH3 domain-binding protein 2	SH3BP2	427	0.0776288	0.549429	0.994305	-0.125941	0.364103	0.281198	-0.156071	-0.110468	0.170128	0.771048	-0.0605562	-0.16038	-0.0219914	-0.44624	-0.206383	0.0860345	0.309544	-0.0844651	-0.328301	-0.07881	-0.461944
P78332	RNA-binding protein 6	RBM6	891	0.0896767	0.384558	0.994305	0.086889	0.372811	0.0924645	-0.131966	-0.0854372	0.425783	0.846041	-0.216789	0.124077	-0.0534172	-0.117457	-0.108143	0.164568	0.40542	-0.212068	0.041724	-0.0891448	-0.127142
P78332	RNA-binding protein 6	RBM6	1025	0.0359148	0.835415	0.998475	0.10379	0.0100035	0.061826	-0.12961	-0.00609851	0.834059	0.953767	0.0137349	-0.111508	0.0860892	-0.025932	-0.0294073	0.605386	0.76267	-0.0164984	-0.124669	0.0843561	-0.0423162
P78344	Eukaryotic translation initiation factor 4 gamma 2	EIF4G2	395	0.0354848	0.326447	0.994305	-0.0218382	0.295653	0.0825404	-0.0115708	-0.0384323	0.400667	0.838498	-0.200308	0.00532687	0.0571053	-0.0821914	-0.103947	0.169771	0.410921	-0.248309	-0.128769	0.0344126	-0.0791259
P78344	Eukaryotic translation initiation factor 4 gamma 2	EIF4G2	508	0.11091	0.289375	0.994305	-0.0836133	0.319301	0.194656	0.0271634	0.0185423	0.712351	0.929028	-0.219457	0.0698276	0.0714537	-0.032743	-0.055117	0.185507	0.426391	-0.189579	0.0030677	-0.0195174	-0.0907166
P78346	Ribonuclease P protein subunit p30	RPP30	251	0.0514575	0.443629	0.994305	-0.121524	0.484813	0.121107	-0.018192	-0.177459	0.240926	0.79592	-0.139137	0.119645	-0.259484	-0.215781	-0.195647	0.0119787	0.201773	-0.257979	-0.116027	-0.1482	-0.243094
P78347	General transcription factor II-I	GTF2I	823	0.101505	0.291703	0.994305	0.0487577	0.558447	0.154253	-0.0670949	-0.17472	0.468118	0.863999	-0.350534	0.252165	-0.0705646	-0.278874	-0.269768	0.0786394	0.300381	-0.600232	-0.07741	-0.170337	-0.369199
P78347	General transcription factor II-I	GTF2I	210	0.116015	0.423111	0.994305	-0.0484292	0.280459	0.304811	-0.126259	-0.0292851	0.949192	0.986904	-0.152729	0.0312947	0.190386	-0.0898648	-0.0793728	0.235285	0.47418	-0.0793676	-0.139542	0.0548728	-0.079378
P78362	SRSF protein kinase 2;SRSF protein kinase 2 N-terminal;SRSF protein kinase 2 C-terminal	SRPK2	10	0.0385734	0.435969	0.994305	0.0287346	0.331037	0.0484123	-0.088814	-0.0113626	0.501583	0.872537	-0.0500996	0.0273744	0.0446364	-0.172782	-0.15351	0.0281412	0.240167	-0.179559	-0.12746	-0.101675	-0.302022
P78371	T-complex protein 1 subunit beta	CCT2	260	0.138439	0.357837	0.994305	0.100135	0.218425	0.176742	-0.143961	-0.19259	0.0284551	0.640113	-0.274444	-0.0921215	-0.121509	-0.263672	-0.291164	0.0028967	0.201159	-0.359293	-0.204799	-0.282375	-0.299953
P78536	Disintegrin and metalloproteinase domain-containing protein 17	ADAM17	819	-0.0688498	0.380202	0.994305	0.0607294	-0.19026	0.0525601	-0.268098	-0.0136479	0.490779	0.87158	0.0689113	-0.28979	-0.0423992	0.0151033	-0.315616	0.322941	0.555536	0.275943	-0.363053	-0.375123	-0.268179
P78536	Disintegrin and metalloproteinase domain-containing protein 17	ADAM17	735	0.0554434	0.601182	0.994305	0.341169	-0.0155385	0.126425	-0.190178	0.19441	0.147747	0.760448	0.747321	0.0876983	0.301122	0.0786064	0.126914	0.227165	0.466049	0.878197	0.0963755	0.157452	0.0512482
P78559	Microtubule-associated protein 1A;MAP1A heavy chain;MAP1 light chain LC2	MAP1A	2022	-0.138795	0.993673	0.998475	0.526663	-0.255314	-0.0572549	-0.220335	-0.26179	0.207675	0.782683	-0.920849	-0.307556	0.088802	-0.216024	-0.0793078	0.194539	0.434424	-0.491775	-0.0786033	-0.0800122	-0.0524583
P80723	Brain acid soluble protein 1	BASP1	40	-0.0760175	0.987485	0.998475	0.48493	-0.344783	-0.0814543	-0.0705807	0.136001	0.755943	0.936702	0.199834	-0.309656	0.0916797	0.180322	0.0491102	0.414186	0.626263	0.573581	0.0195734	-0.107278	0.0786471
P80723	Brain acid soluble protein 1	BASP1	196	-0.173912	0.476793	0.994305	0.228195	-0.230495	-0.222814	-0.125011	0.103905	0.85581	0.960875	0.0670291	-0.27387	0.144779	0.140781	-0.0181293	0.774884	0.871819	0.228388	-0.0913971	-0.0962053	0.0551384
P82094	TATA element modulatory factor	TMF1	340	-0.0313736	0.917106	0.998475	0.283077	-0.0103314	-0.0524158	-0.17632	0.0721148	0.33989	0.8199	0.10374	-0.0758203	0.0404892	0.162942	-0.0133372	0.712233	0.833791	0.199014	-0.052061	-0.0722457	0.0253866
P82094	TATA element modulatory factor	TMF1	344	0.00697163	0.58276	0.994305	0.326671	0.0512318	-0.0372886	-0.10709	0.0969253	0.240701	0.79592	0.120817	-0.0661493	0.0730336	0.161678	0.0402062	0.599743	0.759091	0.123797	-0.0353739	-0.0817071	0.115786
P82094	TATA element modulatory factor	TMF1	401	-0.111722	0.467215	0.994305	0.189236	-0.304848	-0.106071	-0.117373	0.0443131	0.532761	0.879035	-0.0855462	-0.124584	0.174172	0.353158	0.0847981	0.24641	0.483561	0.23585	-0.0163515	-0.0205387	0.185948
P82909	28S ribosomal protein S36, mitochondrial	MRPS36	59	-0.10235	0.940819	0.998475	0.460229	-0.31058	-0.205376	0.00067504	0.0993782	0.650109	0.913836	0.103858	-0.302833	0.0948984	0.389991	0.2277	0.229367	0.467641	0.5211	-0.0182684	-0.0500546	0.473669
P83731	60S ribosomal protein L24	RPL24	83	0.210772	0.0988909	0.994305	0.335547	0.290976	0.130567	-0.00988022	0.104493	0.111336	0.727357	0.101141	0.0167933	0.107844	0.290942	-0.0111312	0.610728	0.765839	0.0104285	-0.0326908	-0.103817	0.3599
P84098	60S ribosomal protein L19	RPL19	189	0.106084	0.16739	0.994305	0.199451	0.256547	0.0127169	0.00165303	-0.0838103	0.305057	0.810852	-0.0479582	-0.119662	-0.262874	0.0786684	-0.107166	0.922886	0.955051	-0.10446	-0.109873	-0.22724	0.384414
P84101	Small EDRK-rich factor 2	SERF2	21	-0.0802101	0.727997	0.996122	0.704526	-0.101341	-0.0590792	-0.222033	0.0534426	0.851914	0.959707	-0.213261	0.108124	0.175531	-0.00123829	0.143287	0.522193	0.706085	0.276884	0.0442096	-0.228285	0.242364
P84103	Serine/arginine-rich splicing factor 3	SRSF3	108	-0.0790741	0.941689	0.998475	0.511012	-0.414211	-0.118169	-0.0399794	6.01698e-05	0.999128	0.999359	0.0763097	-0.286639	-0.0761894	0.285945	0.181546	0.231478	0.470278	0.353013	0.0811438	-0.101473	0.281949
P85037	Forkhead box protein K1	FOXK1	213	0.0783095	0.158107	0.994305	0.047035	0.372542	0.0991822	0.0574368	0.103685	0.468908	0.863999	-0.144193	0.0962147	0.163274	0.111156	0.0595031	0.881755	0.932156	-0.258384	0.066632	0.202435	0.0523742
P85037	Forkhead box protein K1	FOXK1	445	0.320201	0.0579156	0.994305	0.542854	0.457049	0.183352	0.0966536	-0.0221766	0.806599	0.945433	-0.149993	-0.0175027	0.132526	-0.0268505	-0.0737253	0.0644242	0.286324	-0.180486	-0.069565	-0.0334431	-0.0778855
P86791	Vacuolar fusion protein CCZ1 homolog;Vacuolar fusion protein CCZ1 homolog B	CCZ1;CCZ1B	266;266	0.027213	0.497858	0.994305	-0.0718735	0.3667	0.126299	-0.0923312	-0.00919441	0.755828	0.936702	-0.25866	0.111498	0.144915	-0.129887	-0.138864	0.274399	0.511401	-0.312872	-0.119656	0.116663	-0.158072
P98082	Disabled homolog 2	DAB2	401	-0.0380104	0.94809	0.998475	0.226876	-0.0905532	0.0145324	-0.175412	-0.0181653	0.769822	0.936702	0.142675	-0.200729	0.0369922	-0.0733227	-0.100995	0.83199	0.903476	0.44363	-0.114587	-0.10728	-0.0947105
P98082	Disabled homolog 2	DAB2	221	-0.0560301	0.85959	0.998475	0.340806	0.0171737	-0.142196	-0.129234	0.0631025	0.583052	0.897352	0.245737	-0.1643	0.0896228	0.0365823	0.0107818	0.375268	0.597237	0.386041	0.00199121	0.0195723	-0.00984812
P98171	Rho GTPase-activating protein 4	ARHGAP4	498	0.227716	0.153172	0.994305	0.194543	0.76283	0.260889	0.00849261	-0.236607	0.236328	0.79592	-0.260531	0.151044	-0.273091	-0.212683	-0.249605	0.0231857	0.232022	-0.321148	-0.178063	-0.126762	-0.372912
P98171	Rho GTPase-activating protein 4	ARHGAP4	906	0.0720639	0.403605	0.994305	-0.0717421	0.233531	0.190232	-0.0461041	-0.11952	0.387348	0.836967	-0.201791	-0.0372488	0.127256	-0.211006	-0.151833	0.0270528	0.238741	-0.224762	-0.180719	-0.0579304	-0.122947
P98175	RNA-binding protein 10	RBM10	89	0.0540492	0.540661	0.994305	0.158294	0.397695	-0.0501954	-0.164926	-0.0397091	0.949415	0.986904	-0.113894	0.176034	-0.0481716	-0.0312465	-0.0433623	0.566291	0.734991	-0.129865	0.093415	-0.0116739	-0.0750507
P98175	RNA-binding protein 10	RBM10	723	0.119767	0.281113	0.994305	0.13004	0.177227	0.109493	-0.0977052	0.0297484	0.627	0.912096	-0.0752674	-0.0259796	0.112049	0.0854765	-0.0402895	0.40904	0.622159	-0.0993072	-0.147214	0.0487251	0.0187283
P98179	RNA-binding protein 3	RBM3	147	-0.167082	0.87185	0.998475	0.42822	-0.199616	-0.134547	-0.20109	-0.127158	0.127041	0.751254	-0.147443	-0.400848	-0.0246869	-0.106873	-0.0645195	0.352044	0.579584	0.0801703	-0.284135	-0.0878929	-0.0411461
P98196	Probable phospholipid-transporting ATPase IH	ATP11A	740	0.086132	0.394532	0.994305	-0.0514542	0.743798	0.223718	-0.131641	-0.0567375	0.860777	0.963344	-0.0955477	0.348224	-0.0179273	-0.344123	-0.240141	0.071481	0.293579	-0.360818	-0.119465	-0.0810108	-0.47183
Q00013	55 kDa erythrocyte membrane protein	MPP1	52	0.168845	0.0983197	0.994305	0.113154	0.224536	0.246571	-0.0149282	0.00315337	0.86966	0.966075	-0.198498	-0.0736486	0.137843	0.0799553	0.0241028	0.732713	0.84634	-0.0665039	-0.0959772	0.114709	0.138468
Q00341	Vigilin	HDLBP	944	0.106885	0.397759	0.994305	0.119496	0.4672	0.0942732	-0.16802	-0.0765456	0.881328	0.9684	-0.243369	0.505617	0.010928	-0.164019	-0.23003	0.113319	0.343912	-0.506771	-0.0635021	-0.0561609	-0.396558
Q00341	Vigilin	HDLBP	31	0.0592613	0.545006	0.994305	0.000388311	0.228635	0.118134	-0.134717	-0.109567	0.190822	0.78023	-0.178399	-0.0407343	0.03754	-0.203472	-0.197629	0.0459771	0.265908	-0.171114	-0.224144	-0.0239967	-0.254724
Q00536	Cyclin-dependent kinase 16	CDK16	138	0.0523468	0.960742	0.998475	0.0865067	0.018187	0.187024	-0.270706	-0.194841	0.121359	0.742098	-0.32224	-0.195415	0.0480431	-0.194266	-0.185428	0.00531285	0.201159	-0.224257	-0.146599	-0.142046	-0.241664
Q00536	Cyclin-dependent kinase 16	CDK16	153	0.12705	0.323436	0.994305	0.170182	0.0894295	0.16467	-0.112542	-0.167184	0.0636005	0.670811	-0.327863	-0.137097	-0.0372278	-0.197271	-0.184967	0.0288127	0.240977	-0.298411	-0.164729	-0.072657	-0.205204
Q00537	Cyclin-dependent kinase 16;Cyclin-dependent kinase 17	CDK16;CDK17	119;146	0.128723	0.302612	0.994305	0.103078	0.195716	0.154369	-0.112579	-0.0994244	0.082471	0.685004	-0.116183	-0.0660532	-0.0826655	-0.306771	-0.133941	0.0319289	0.249128	-0.118186	-0.0778428	-0.149696	-0.264515
Q00537	Cyclin-dependent kinase 17	CDK17	180	0.124751	0.496512	0.994305	0.0991518	0.235683	0.15035	-0.195867	-0.0180879	0.586613	0.897352	0.101914	-0.0553006	0.0191248	-0.246284	-0.149002	0.19413	0.434014	0.0774748	-0.276945	-0.120993	-0.177011
Q00610	Clathrin heavy chain 1	CLTC	394	0.0169172	0.447321	0.994305	-0.0610858	0.395057	0.0753999	-0.0415655	-0.0980016	0.0564024	0.664303	-0.0971329	-0.0827162	-0.0988703	-0.275301	-0.251727	0.00485643	0.201159	-0.214756	-0.314318	-0.171849	-0.288698
Q00722	1-phosphatidylinositol 4,5-bisphosphate phosphodiesterase beta-2	PLCB2	953	0.0405553	0.756303	0.998475	-0.0883831	0.257023	0.169494	-0.193905	-0.465141	0.0503005	0.650137	-0.634496	-0.295785	-0.106828	-0.647116	-0.606952	0.00851666	0.201525	-0.608822	-0.605082	-0.270359	-0.615552
Q00722	1-phosphatidylinositol 4,5-bisphosphate phosphodiesterase beta-2	PLCB2	958	0.132577	0.165977	0.994305	0.110219	0.403327	0.154934	-0.0213773	0.333828	0.0176357	0.595744	0.222533	0.589244	0.326282	0.341374	0.215184	0.0489157	0.269608	0.0202001	0.280112	0.235534	0.194834
Q01082	Spectrin beta chain, non-erythrocytic 1	SPTBN1	2341	-0.0285972	0.931345	0.998475	-0.146528	0.23544	0.0341543	-0.0913488	-0.183161	0.0245726	0.640113	-0.277412	-0.0725729	-0.202256	-0.164066	-0.196107	0.014768	0.210666	-0.270134	-0.223009	-0.0961688	-0.169205
Q01082	Spectrin beta chain, non-erythrocytic 1	SPTBN1	2358	0.210811	0.135101	0.994305	0.0810257	0.405756	0.340597	-0.0114994	-0.08641	0.274327	0.801399	0.016744	0.0136965	-0.186516	-0.528481	-0.312321	0.0608878	0.282124	-0.0662397	-0.49709	-0.191192	-0.433449
Q01082	Spectrin beta chain, non-erythrocytic 1	SPTBN1	2102	0.0211625	0.533284	0.994305	-0.0803357	0.308541	0.122661	-0.0862136	-0.198324	0.0983754	0.710234	-0.386564	-0.0459604	-0.069166	-0.327481	-0.339769	0.021671	0.230431	-0.48982	-0.334285	-0.130999	-0.345254
Q01082	Spectrin beta chain, non-erythrocytic 1	SPTBN1	2328	0.245307	0.0632926	0.994305	0.198313	0.376493	0.292301	0.0186564	0.336515	0.018792	0.601329	0.370061	0.407368	0.302969	0.117293	0.235147	0.00927377	0.201525	0.338325	0.250742	0.146192	0.219552
Q01082	Spectrin beta chain, non-erythrocytic 1	SPTBN1	2187	0.106351	0.309279	0.994305	0.0491405	0.344392	0.163562	-0.0995075	0.156267	0.0314761	0.640113	0.154693	0.371412	0.157841	0.148842	0.120389	0.0231852	0.232022	0.0708591	0.18924	0.0810782	0.1597
Q01105	Protein SET	SET	7	-0.016998	0.757443	0.998475	0.439269	-0.217158	-0.0233859	-0.0106101	0.143622	0.514865	0.87481	0.126491	-0.20629	0.160754	0.191176	0.0394203	0.356223	0.582728	0.380947	-0.026308	-0.0366589	0.105149
Q01130	Serine/arginine-rich splicing factor 2	SRSF2	26	-0.138358	0.516509	0.994305	0.29683	-0.508169	-0.0783818	-0.198334	-0.00893754	0.663658	0.916822	0.144468	-0.327679	-0.0895352	0.0716601	0.00160203	0.79371	0.883705	0.550227	-0.0587782	-0.340925	0.0619823
Q01130	Serine/arginine-rich splicing factor 2	SRSF2	25	-0.138182	0.788752	0.998475	0.40469	-0.314842	-0.215389	-0.0609752	0.0638902	0.701151	0.924927	0.144182	-0.255043	-0.0164013	0.340155	0.122166	0.578799	0.743533	0.361396	-0.0693194	-0.241194	0.313652
Q01167	Forkhead box protein K2	FOXK2	428	-0.0272635	0.827457	0.998475	0.121169	-0.116743	0.0183586	-0.0728857	0.112589	0.323134	0.818511	0.104726	-0.113259	0.120452	0.21755	0.0696844	0.309971	0.541594	0.207411	-0.0290535	-0.0348423	0.168422
Q01196	Runt-related transcription factor 1	RUNX1	21	0.120933	0.177641	0.994305	0.162355	0.329782	-0.0341881	0.0795113	0.0581732	0.160775	0.766815	0.232188	0.054041	0.012004	0.0623054	0.0722665	0.133626	0.36547	0.165393	-0.00516814	0.040035	0.104498
Q01196	Runt-related transcription factor 1	RUNX1	14	0.0202694	0.66838	0.994305	-0.0832532	0.201491	0.123792	-0.0998031	-0.0539991	0.187837	0.77698	0.0221174	-0.0285391	-0.0794592	-0.0995443	-0.0514724	0.140385	0.374832	0.0024743	-0.0400025	-0.143059	-0.0629424
Q01432	AMP deaminase 3	AMPD3	87	0.118452	0.240079	0.994305	0.0355496	0.201354	0.446869	-0.0470856	-0.068524	0.884835	0.968446	-0.228045	0.0909966	0.544941	-0.287728	-0.139424	0.594641	0.756137	-0.15468	-0.208584	0.243162	-0.124169
Q01518	Adenylyl cyclase-associated protein 1	CAP1	34	-0.0737219	0.927075	0.998475	0.0359794	0.391469	-0.183423	-0.189757	-0.0903025	0.833926	0.953767	0.340984	0.107077	-0.304428	-0.287682	-0.287811	0.202012	0.44359	0.158397	-0.240253	-0.391046	-0.335369
Q01518	Adenylyl cyclase-associated protein 1	CAP1	308	0.142978	0.397201	0.994305	0.0161786	0.311999	0.269778	-0.160163	-0.0917786	0.179915	0.77698	-0.122865	0.0281827	-0.0606926	-0.246143	-0.127634	0.0542665	0.278397	-0.0310315	-0.162746	-0.0925217	-0.219831
Q01518	Adenylyl cyclase-associated protein 1	CAP1	307	0.0621561	0.496787	0.994305	-0.041435	0.382544	0.165747	-0.145956	-0.0711356	0.164996	0.766815	-0.116102	0.00780271	-0.0261691	-0.184566	-0.0661869	0.159381	0.401462	-0.0213897	-0.110984	-0.00376495	-0.198583
Q01543	Friend leukemia integration 1 transcription factor	FLI1	39	0.063793	0.22352	0.994305	0.0826373	0.170788	0.0449487	-0.0358753	0.000352558	0.926034	0.982351	-0.134964	0.0121296	-0.0114245	0.158541	-0.0894071	0.104075	0.334217	-0.134574	0.0143926	-0.0718687	-0.106945
Q01581	Hydroxymethylglutaryl-CoA synthase, cytoplasmic	HMGCS1	516	0.0783267	0.860044	0.998475	0.114779	0.133984	0.0418745	-0.22669	-0.128065	0.189626	0.779175	0.059327	-0.0815936	-0.174537	-0.221161	-0.0193618	0.930362	0.958213	0.21255	-0.106928	0.0682044	-0.209301
Q01813	ATP-dependent 6-phosphofructokinase, platelet type	PFKP	386	0.131519	0.281549	0.994305	0.0641057	0.321955	0.198932	-0.104957	-0.00797104	0.644274	0.913836	0.139183	-0.0107127	-0.00522934	-0.322121	-0.0939824	0.397566	0.614201	0.135215	-0.158054	-0.0299111	-0.354212
Q01831	DNA repair protein complementing XP-C cells	XPC	94	0.131606	0.109224	0.994305	0.135808	0.392741	0.127404	0.0360548	0.0162972	0.873671	0.966791	-0.253868	0.108391	0.156434	-0.0757962	-0.0160162	0.799231	0.886785	-0.447241	0.00890971	0.306969	-0.0409421
Q01970	1-phosphatidylinositol 4,5-bisphosphate phosphodiesterase beta-3	PLCB3	1105	0.1622	0.209377	0.994305	0.277198	0.343555	0.0472014	-0.0611771	0.411421	0.0101059	0.549534	0.50411	0.625858	0.318733	0.315247	0.234568	0.0120028	0.201773	0.240795	0.402559	0.228341	0.181604
Q02040	A-kinase anchor protein 17A	AKAP17A	633	0.0268182	0.49277	0.994305	-0.0577307	0.288142	0.111367	-0.0764453	0.014918	0.885895	0.968835	-0.20663	-0.0117887	0.132099	0.0416246	-0.0769077	0.276548	0.513419	-0.40611	-0.10347	0.04382	-0.0503454
Q02040	A-kinase anchor protein 17A	AKAP17A	537	0.0332461	0.8883	0.998475	-0.00692028	0.0734125	0.155543	-0.178473	-0.123054	0.236139	0.79592	-0.155345	-0.0907638	0.0814825	-0.202266	-0.177018	0.0155302	0.213049	-0.205668	-0.168261	-0.0650026	-0.185774
Q02078	Myocyte-specific enhancer factor 2A	MEF2A	235	0.100188	0.183484	0.994305	0.527572	0.118485	0.0460045	0.0818902	-0.105645	0.0182443	0.595744	-0.201639	-0.0839227	-0.112038	-0.0992517	0.016108	0.433228	0.63814	0.507572	0.0247733	-0.0660617	0.00744261
Q02078	Myocyte-specific enhancer factor 2A	MEF2A	98	0.021987	0.703139	0.994305	-0.00972443	0.228996	0.0536984	-0.14326	0.0252717	0.249078	0.79592	0.00656159	-0.0139578	0.0439818	0.0597383	-0.0120075	0.853897	0.918067	-0.0478592	0.0545987	-0.0183916	-0.00562346
Q02078	Myocyte-specific enhancer factor 2A	MEF2A	408	0.0944765	0.341207	0.994305	0.126645	0.133005	0.0623077	-0.0889928	0.0787831	0.158551	0.766815	-0.0206922	0.119478	0.134122	0.0380883	0.0160843	0.485487	0.676019	0.0183181	-0.028309	0.043261	0.0138504
Q02363	DNA-binding protein inhibitor ID-2	ID2	14	-0.0398166	0.695708	0.994305	0.479543	0.0322573	-0.111891	-0.150825	0.169212	0.0351172	0.645056	0.413283	0.175797	0.158102	0.162628	0.292141	0.0522008	0.273298	0.413941	0.380284	0.0518663	0.203998
Q02446	Transcription factor Sp4	SP4	46	0.110562	0.370292	0.994305	0.187125	-0.133051	0.0339986	0.334243	0.0332727	0.754236	0.936702	-0.113789	-0.191831	0.180335	0.281388	0.0921737	0.441104	0.643958	0.158744	-0.155687	0.0256038	0.348138
Q02447	Transcription factor Sp3	SP3	73	0.00602476	0.600902	0.994305	0.157701	-0.0606475	-0.0117751	0.0238246	-0.00337301	0.978498	0.996559	-0.142607	-0.153877	0.135861	0.170849	-0.0106487	0.737992	0.850172	0.0268586	-0.0616998	-0.0481559	0.156318
Q02543	60S ribosomal protein L18a	RPL18A	71	0.084182	0.347984	0.994305	-0.0966579	0.422906	0.14632	0.0220437	-0.0363943	0.41683	0.838884	-0.14425	0.0598176	-0.0276642	-0.0451244	-0.097768	0.0847405	0.307444	-0.287407	-0.10907	-0.0864661	-0.0514805
Q02818	Nucleobindin-1	NUCB1	369	-0.063349	0.977323	0.998475	0.348978	-0.237671	-0.0770441	-0.0496539	0.0286282	0.840546	0.954752	-0.0823315	-0.224439	0.139588	0.263091	0.0487087	0.338209	0.567829	0.0781317	-0.0532114	0.0192858	0.177447
Q02818	Nucleobindin-1	NUCB1	148	0.133791	0.140268	0.994305	0.259943	-0.0193617	0.20296	0.064622	0.0276342	0.786309	0.9383	-0.286876	-0.11467	0.169938	0.415368	-0.0722297	0.77952	0.874992	-0.0581774	-0.0862821	-0.261117	0.269922
Q02880	DNA topoisomerase 2-beta	TOP2B	1552	0.0376958	0.237767	0.994305	0.0224092	0.245314	0.0529825	0.00553216	-0.0774357	0.187343	0.77698	-0.245152	-0.0790703	0.0223488	-0.075801	-0.102904	0.0905761	0.316902	-0.347206	-0.118808	-0.0766482	-0.0870003
Q02880	DNA topoisomerase 2-beta	TOP2B	1466	0.0947119	0.655354	0.994305	0.0801247	0.109299	0.122469	-0.173687	-0.138022	0.270338	0.801399	-0.290331	-0.0480467	0.0945285	-0.227996	-0.203789	0.0485576	0.269107	-0.268756	-0.138823	-0.0405016	-0.271915
Q02880	DNA topoisomerase 2-beta	TOP2B	1471	0.013312	0.99139	0.998475	-0.00798928	0.144952	0.0346132	-0.168532	-0.203331	0.064637	0.670811	-0.328589	-0.191844	-0.0124727	-0.214818	-0.250005	0.0241628	0.232022	-0.381253	-0.285536	-0.104916	-0.214474
Q02880	DNA topoisomerase 2-beta	TOP2B	1581	0.039314	0.229787	0.994305	0.199216	0.000466147	0.0731554	0.00547272	-0.103432	0.400314	0.838498	-0.0416809	-0.335129	0.145621	-0.165183	0.0822412	0.91567	0.950306	0.101941	-0.316556	0.0625411	0.105102
Q02880	DNA topoisomerase 2-beta	TOP2B	1403	0.199454	0.198597	0.994305	0.191476	0.274357	0.207433	-0.110281	-0.0850126	0.476662	0.864682	-0.2432	0.03303	0.123451	-0.203055	-0.0965762	0.222232	0.460658	-0.260021	-0.0758902	0.0548602	-0.117262
Q03111	Protein ENL	MLLT1	292	0.150917	0.230016	0.994305	0.131656	0.297713	0.170177	-0.100486	0.0475074	0.435676	0.852281	0.692273	0.0259182	0.0690966	-0.134878	0.0144189	0.412485	0.625018	0.755914	-0.0139836	0.0428214	-0.0549072
Q03111	Protein ENL	MLLT1	475	0.0545832	0.196034	0.994305	0.122364	0.106453	0.00271332	-0.00703062	0.0437934	0.688933	0.922322	-0.0961505	0.0248542	0.0782407	0.0627326	-0.109885	0.0381634	0.260694	-0.221676	-0.0870504	-0.132719	-0.0604406
Q03701	CCAAT/enhancer-binding protein zeta	CEBPZ	629	0.0579107	0.362506	0.994305	0.0155003	0.435174	0.100321	-0.074368	0.0111576	0.824472	0.950302	-0.0100292	0.0323443	0.0881216	-0.162394	-0.181779	0.272407	0.509442	-0.188527	-0.175031	0.134853	-0.210489
Q04323	UBX domain-containing protein 1	UBXN1	200	-0.0449158	0.714235	0.994305	0.141924	-0.15736	-0.0954855	0.0056539	0.0401624	0.715103	0.929028	-0.0176704	-0.139908	0.0979953	0.168029	-0.0360556	0.891178	0.937457	-0.0386053	-0.105006	-0.0335059	0.145223
Q04637	Eukaryotic translation initiation factor 4 gamma 1	EIF4G1	1209	-0.0260566	0.758475	0.998475	-0.0661918	0.196633	0.0140787	-0.27662	-0.0803896	0.290694	0.801894	-0.0773758	0.0701447	-0.0834035	-0.303946	-0.22679	0.00800258	0.201525	-0.163052	-0.329205	-0.190641	-0.262939
Q04637	Eukaryotic translation initiation factor 4 gamma 1	EIF4G1	1231	0.117379	0.376014	0.994305	0.091794	0.142963	0.148396	-0.120448	-0.117594	0.211272	0.784131	-0.136723	-0.098465	0.0621848	-0.306222	-0.170729	0.0270715	0.238741	-0.147894	-0.193564	-0.0698564	-0.270937
Q04637	Eukaryotic translation initiation factor 4 gamma 1	EIF4G1	1596	0.2241	0.315986	0.994305	0.222171	0.226029	0.256668	-0.191468	-0.0276575	0.806408	0.945433	0.0139589	0.240701	-0.069274	-0.306238	-0.227472	0.00315964	0.201159	-0.316902	-0.22141	-0.187579	-0.233534
Q04637	Eukaryotic translation initiation factor 4 gamma 1	EIF4G1	1194	0.149695	0.188187	0.994305	0.0979543	0.406237	0.201436	-0.0521496	-0.0897286	0.650187	0.913836	-0.233773	0.220682	-0.0810949	-0.0983624	-0.148762	0.150254	0.388868	-0.364392	-0.0600896	0.00936664	-0.237435
Q04637	Eukaryotic translation initiation factor 4 gamma 1	EIF4G1	1077	0.120516	0.357774	0.994305	0.187084	0.40588	0.0539486	-0.145125	-0.153409	0.123564	0.744994	0.0402143	-0.156964	-0.149853	-0.247429	-0.207935	0.116638	0.347217	-0.0268629	-0.357784	-0.0580871	-0.366803
Q04637	Eukaryotic translation initiation factor 4 gamma 1	EIF4G1	1092	0.0674763	0.685456	0.994305	0.0352488	0.0997039	0.185186	-0.672329	-0.284605	0.10836	0.723793	-0.167911	-0.193566	-0.375643	-0.981268	-0.549012	0.165161	0.40542	0.188883	-0.415965	-0.68206	-1.19423
Q04637	Eukaryotic translation initiation factor 4 gamma 1	EIF4G1	1185	-0.0295259	0.58242	0.994305	-0.131022	0.121936	0.0719698	-0.303104	-0.128082	0.212764	0.78421	-0.133279	0.0522856	-0.122884	-0.436323	-0.328372	0.0123061	0.204394	-0.1572	-0.356521	-0.300222	-0.426907
Q04637	Eukaryotic translation initiation factor 4 gamma 1	EIF4G1	1187	0.101363	0.306448	0.994305	0.0176542	0.348936	0.185072	-0.0837376	-0.100434	0.113147	0.727357	-0.107014	-0.053861	-0.0938535	-0.356731	-0.211544	0.0198924	0.230431	-0.138009	-0.262624	-0.160464	-0.35726
Q04637	Eukaryotic translation initiation factor 4 gamma 1	EIF4G1	704	0.117335	0.549404	0.994305	0.187814	0.38119	0.0468554	-0.255359	-0.22142	0.510413	0.874604	-0.12823	0.332954	-0.362788	-0.314611	-0.159039	0.138693	0.372511	-0.146797	0.0400307	-0.330306	-0.171281
Q04637	Eukaryotic translation initiation factor 4 gamma 1	EIF4G1	1147	0.103153	0.335565	0.994305	-0.0427145	0.410551	0.249021	-0.0784466	-0.179944	0.0932328	0.699342	-0.288014	-0.0718736	-0.0435655	-0.36041	-0.335609	0.0167776	0.218271	-0.379369	-0.291849	-0.139749	-0.434166
Q04637	Eukaryotic translation initiation factor 4 gamma 1	EIF4G1	1211	0.00233832	0.998992	0.999653	0.0338849	0.270208	-0.0292083	-0.2755	-0.0405718	0.489434	0.869905	-0.0138973	0.108276	-0.0672464	-0.286249	-0.200431	0.0100191	0.201525	-0.0891702	-0.192354	-0.208508	-0.225338
Q04637	Eukaryotic translation initiation factor 4 gamma 1	EIF4G1	205	0.0297522	0.286237	0.994305	0.0409661	0.0602713	0.0185384	-0.0249374	-0.00135369	0.856399	0.961287	-0.137939	-0.0402267	0.0375193	0.100156	0.0188849	0.659006	0.802244	-0.0207113	-0.0688191	0.0584811	0.108384
Q04637	Eukaryotic translation initiation factor 4 gamma 1	EIF4G1	207	0.0409069	0.447368	0.994305	0.0849885	0.0421164	0.0396975	-0.0598156	0.04294	0.649007	0.913836	-0.0221168	-0.139666	0.107997	0.205766	0.0471648	0.284802	0.520935	0.0834505	0.0108791	-0.0241587	0.267061
Q04721	Neurogenic locus notch homolog protein 2;Notch 2 extracellular truncation;Notch 2 intracellular domain	NOTCH2	1778	0.0230779	0.80414	0.998475	0.0518335	0.191922	-0.0056776	-0.159358	-0.144896	0.0380947	0.650137	-0.0204587	-0.170268	-0.150704	-0.139088	-0.287252	0.0395443	0.262277	-0.0350727	-0.269787	-0.304717	-0.315397
Q04721	Neurogenic locus notch homolog protein 2;Notch 2 extracellular truncation;Notch 2 intracellular domain	NOTCH2	2115	0.128864	0.0553686	0.994305	0.122528	0.135201	0.163413	0.00497824	0.153135	0.289685	0.801894	-0.138202	0.125352	0.180917	0.376651	0.0617628	0.239335	0.477936	-0.0366303	0.091527	0.0319986	0.16809
Q04726	Transducin-like enhancer protein 3	TLE3	286	0.0791376	0.455962	0.994305	-0.0233898	0.335971	0.181665	-0.135327	-0.00242407	0.766706	0.936702	-0.0876825	0.0835827	0.0828344	-0.158286	-0.10568	0.100254	0.328995	-0.150947	-0.0604131	0.00294101	-0.167759
Q04726	Transducin-like enhancer protein 3	TLE3	203	0.0827765	0.421487	0.994305	0.0709921	0.255651	0.0945608	-0.128552	0.00573461	0.81981	0.949562	-0.0701412	0.0480509	0.0966841	-0.0365817	-0.118014	0.0670179	0.290013	-0.150974	-0.11509	0.00354383	-0.120938
Q04727	Transducin-like enhancer protein 4	TLE4	292	0.0984007	0.346954	0.994305	0.0511847	0.302084	0.145617	-0.112519	0.00614558	0.616762	0.907287	-0.0444574	0.0153849	0.0995289	-0.00309376	0.0183389	0.994437	0.996275	0.0107972	-0.0899805	0.0523605	0.0258807
Q05209	Tyrosine-protein phosphatase non-receptor type 12	PTPN12	673	0.0717855	0.264612	0.994305	0.0537017	0.244136	0.0898694	-0.0520675	0.0382952	0.226674	0.79592	0.0617834	0.0377221	0.0388683	-0.0251641	-0.00353774	0.823913	0.900344	0.037111	0.00631967	-0.0178874	-0.0133952
Q05209	Tyrosine-protein phosphatase non-receptor type 12	PTPN12	332	0.0311685	0.706127	0.994305	-0.0575791	0.119916	0.135335	-0.0981441	0.0100428	0.769839	0.936702	0.0589072	-0.0347955	0.0548811	-0.0434142	-0.0589147	0.0843944	0.307291	-0.0337182	-0.0841111	-0.00593507	-0.10197
Q05209	Tyrosine-protein phosphatase non-receptor type 12	PTPN12	588	0.0265535	0.478998	0.994305	0.11031	0.061373	-0.00826596	-0.0489195	-0.0687125	0.069523	0.673583	-0.0237969	-0.109614	-0.0278112	-0.113606	-0.152441	0.449996	0.650869	0.189787	-0.167022	-0.19717	-0.13786
Q05209	Tyrosine-protein phosphatase non-receptor type 12	PTPN12	435	0.0903866	0.470813	0.994305	0.0490654	0.214038	0.131708	-0.143044	-0.0871844	0.223153	0.795091	-0.121731	-0.0526376	0.0432616	-0.261223	-0.212223	0.015672	0.214316	-0.11781	-0.244585	-0.17986	-0.320126
Q05209	Tyrosine-protein phosphatase non-receptor type 12	PTPN12	509	0.0749646	0.317769	0.994305	0.0509199	0.262883	0.0990093	-0.0769046	0.0444917	0.617206	0.907287	0.0431707	0.0458127	0.0642123	-0.0797626	-0.0527153	0.179452	0.420727	0.00808876	-0.0922983	-0.0131323	-0.130123
Q05519	Serine/arginine-rich splicing factor 11	SRSF11	434	-0.0307433	0.657746	0.994305	0.426176	-0.0928877	-0.118086	0.0314011	0.0738121	0.429818	0.848094	0.132899	-0.137069	0.0147257	0.412889	0.0825931	0.185402	0.426375	0.146596	0.014589	0.0185906	0.333499
Q05519	Serine/arginine-rich splicing factor 11	SRSF11	483	-0.0505684	0.748505	0.998446	0.381393	-0.0389107	-0.0622262	-0.118743	0.0433784	0.632132	0.913717	0.207859	-0.141917	0.0245505	0.0622064	0.0796975	0.207201	0.448695	0.252842	0.123171	-0.0254293	0.0362241
Q05519	Serine/arginine-rich splicing factor 11	SRSF11	449	-0.0595146	0.851435	0.998475	0.484084	-0.237223	-0.0371948	-0.0818345	0.0850605	0.814709	0.948124	0.139187	-0.277898	0.0309336	0.219244	0.0411039	0.449284	0.650082	0.320263	-0.0599308	-0.0766415	0.142139
Q05519	Serine/arginine-rich splicing factor 11	SRSF11	414	0.0144606	0.601514	0.994305	0.553358	0.114219	-0.0852974	-0.197276	0.0338244	0.819621	0.949562	0.00152473	0.213438	-0.196492	0.0661241	0.0874905	0.884415	0.933287	0.0483514	0.12663	-0.265828	0.151706
Q05519	Serine/arginine-rich splicing factor 11	SRSF11	207	-0.0879204	0.802354	0.998475	0.239782	-0.16767	-0.0184332	-0.157408	0.00111409	0.636232	0.913836	0.0798847	-0.221387	0.0353159	-0.0330877	-0.042737	0.899297	0.940746	0.155466	-0.103585	-0.0995405	0.0140666
Q05519	Serine/arginine-rich splicing factor 11	SRSF11	456	-0.0657672	0.685421	0.994305	0.524821	-0.0848706	-0.120111	-0.0466638	0.0535087	0.6955	0.923149	0.0157211	0.0912962	-0.228614	0.314771	0.0337836	0.595793	0.756743	-0.0110507	0.078618	-0.485456	0.0941667
Q05519	Serine/arginine-rich splicing factor 11	SRSF11	447	-0.114317	0.873658	0.998475	0.340388	-0.199502	-0.195102	-0.0335324	0.00544863	0.721999	0.929238	0.109056	-0.252872	-0.0818728	0.09277	0.0231598	0.825932	0.901166	0.249562	-0.0680802	-0.200746	0.1144
Q05655	Protein kinase C delta type;Protein kinase C delta type regulatory subunit;Protein kinase C delta type catalytic subunit	PRKCD	645	0.0962242	0.33209	0.994305	-0.00894897	0.369672	0.201397	-0.0856274	-0.140215	0.15348	0.766815	-0.219785	-0.0606445	0.0158459	-0.335212	-0.298599	0.0519912	0.273144	-0.339101	-0.258097	-0.0197715	-0.360076
Q05655	Protein kinase C delta type;Protein kinase C delta type regulatory subunit;Protein kinase C delta type catalytic subunit	PRKCD	506	0.0912545	0.347575	0.994305	0.00980004	0.370984	0.172709	-0.0987782	-0.123643	0.213725	0.78421	-0.16881	0.0651721	-0.0784755	-0.294386	-0.209517	0.0412767	0.264305	-0.253213	-0.165822	-0.0676935	-0.354148
Q05655	Protein kinase C delta type;Protein kinase C delta type regulatory subunit;Protein kinase C delta type catalytic subunit	PRKCD	664	0.0774313	0.561482	0.994305	0.023926	0.266786	0.130937	-0.177503	-0.076999	0.312712	0.816219	-0.13311	-0.0208884	0.0687745	-0.309844	-0.162231	0.0608114	0.282124	-0.162272	-0.162191	-0.0440956	-0.335367
Q05655	Protein kinase C delta type;Protein kinase C delta type regulatory subunit;Protein kinase C delta type catalytic subunit	PRKCD	304	0.107569	0.462392	0.994305	0.0514628	0.261146	0.163674	-0.166976	-0.152099	0.0610954	0.670811	-0.128396	-0.175803	-0.0556165	-0.336056	-0.199113	0.0342942	0.253887	-0.108964	-0.276665	-0.12156	-0.339839
Q05655	Protein kinase C delta type;Protein kinase C delta type regulatory subunit;Protein kinase C delta type catalytic subunit	PRKCD	507	0.0930648	0.273929	0.994305	-0.0169252	0.437459	0.203055	-0.0328138	-0.111957	0.199337	0.782683	-0.185353	0.0407509	-0.0385606	-0.220142	-0.24679	0.0425501	0.264343	-0.237927	-0.255652	-0.0287286	-0.302377
Q05655	Protein kinase C delta type;Protein kinase C delta type regulatory subunit;Protein kinase C delta type catalytic subunit	PRKCD	218	0.0924013	0.435474	0.994305	-0.0644221	0.37154	0.249225	-0.124779	-0.171579	0.205021	0.782683	0.0679912	-0.0604674	-0.282691	-0.320297	-0.341693	0.108299	0.337509	0.0701454	-0.30348	-0.379905	-0.495263
Q05655	Protein kinase C delta type;Protein kinase C delta type regulatory subunit;Protein kinase C delta type catalytic subunit	PRKCD	141	0.102694	0.0656632	0.994305	0.092191	0.245451	0.113198	0.0420382	0.0278762	0.850388	0.959342	-0.345223	0.194199	0.0785623	-0.0228098	-0.0594672	0.301821	0.536268	-0.478737	-0.011165	0.024279	-0.10777
Q05655	Protein kinase C delta type;Protein kinase C delta type regulatory subunit;Protein kinase C delta type catalytic subunit	PRKCD	43	0.183068	0.506256	0.994305	0.224671	0.141464	0.278846	-0.270056	-0.197926	0.0956917	0.710234	-0.0214735	-0.294358	-0.101494	-0.378393	-0.178648	0.154223	0.394894	0.0116833	-0.308517	-0.0487801	-0.373018
Q05655	Protein kinase C delta type;Protein kinase C delta type regulatory subunit;Protein kinase C delta type catalytic subunit	PRKCD	313	-0.0581192	0.350335	0.994305	-0.0189281	0.0658156	-0.0973102	-0.196049	-0.184137	0.00923745	0.549534	-0.128851	-0.212543	-0.155731	-0.273291	-0.282595	0.0728786	0.293865	0.0156997	-0.319522	-0.340511	-0.245668
Q06187	Tyrosine-protein kinase BTK	BTK	180	0.0934611	0.275871	0.994305	0.0685899	0.410657	0.118332	-0.0647331	-0.10876	0.274648	0.801399	-0.237014	0.0702705	-0.0237767	-0.193744	-0.139456	0.0999	0.328454	-0.308706	-0.0961314	-0.0110069	-0.182781
Q06210	Glutamine--fructose-6-phosphate aminotransferase [isomerizing] 1	GFPT1	261	-0.0415148	0.816364	0.998475	-0.184058	0.181691	0.0498522	-0.132882	-0.106391	0.200647	0.782683	-0.326024	-0.0138946	0.0138786	-0.198887	-0.231016	0.0434321	0.26511	-0.357726	-0.202097	-0.0495127	-0.259935
Q06210	Glutamine--fructose-6-phosphate aminotransferase [isomerizing] 1	GFPT1	262	-0.00993892	0.817823	0.998475	-0.187735	0.318777	0.0700785	-0.0899564	-0.122629	0.173087	0.775127	-0.324584	0.0310118	-0.0731047	-0.172153	-0.178394	0.00895311	0.201525	-0.292742	-0.143048	-0.178976	-0.177811
Q07002	Cyclin-dependent kinase 18	CDK18	132	0.085107	0.210715	0.994305	0.0425743	0.188273	0.12764	-0.040965	-0.00854793	0.603067	0.902762	0.403093	-0.0263386	0.00924273	-0.118846	-0.153793	0.876768	0.929516	0.408319	-0.198419	-0.169065	-0.13852
Q07002	Cyclin-dependent kinase 18	CDK18	74	0.105344	0.276312	0.994305	0.185573	0.198685	0.0251149	-0.0672629	0.131954	0.00134421	0.485597	0.15384	0.137015	0.126892	0.100865	0.0486512	0.295306	0.530833	0.217719	0.0921088	-0.0333806	0.00519358
Q07002	Cyclin-dependent kinase 18	CDK18	14	0.039199	0.468925	0.994305	-0.0602116	0.301042	0.13861	-0.0809332	0.0747281	0.410699	0.838884	0.608611	0.134683	0.0147735	-0.141428	-0.0616465	0.825029	0.901166	0.425482	-0.104801	-0.0184918	-0.172268
Q07002	Cyclin-dependent kinase 18	CDK18	117	0.110146	0.0895688	0.994305	0.0446034	0.251275	0.175689	0.0405319	-0.00112951	0.633983	0.913717	0.350954	0.0286489	-0.030908	-0.129171	-0.112385	0.928152	0.957529	0.349379	-0.15735	-0.0674193	-0.172675
Q07002	Cyclin-dependent kinase 18	CDK18	89	0.093368	0.00161562	0.994305	0.0871321	0.126862	0.0899622	0.0967737	0.278466	0.0780797	0.685004	0.859482	0.269255	0.287677	0.197692	0.212033	0.0937665	0.319281	0.648655	0.197933	0.226134	0.102658
Q07002	Cyclin-dependent kinase 18	CDK18	98	0.104514	0.505694	0.994305	0.0817275	0.140479	0.1273	-0.147152	-0.0633992	0.848045	0.958612	0.359137	-0.137442	0.0106439	-0.358083	-0.162529	0.675557	0.812065	0.368434	-0.249292	-0.0757668	-0.332166
Q07352	Zinc finger protein 36, C3H1 type-like 1	ZFP36L1	92	-0.067524	0.949144	0.998475	0.414926	-0.240276	-0.00999104	-0.125057	0.173618	0.262123	0.796634	0.208546	-0.123664	0.216012	0.13869	0.02931	0.42207	0.631705	0.257087	0.0321705	-0.0627709	0.0264494
Q07352	Zinc finger protein 36, C3H1 type-like 1	ZFP36L1	54	0.0511959	0.343733	0.994305	0.433192	-0.0482538	0.104825	-0.00243278	0.296464	0.0093572	0.549534	0.35097	0.14124	0.287492	0.305436	0.224789	0.0410808	0.26422	0.416046	0.271124	0.0912906	0.178454
Q07666	KH domain-containing, RNA-binding, signal transduction-associated protein 1	KHDRBS1	58	0.0467205	0.458635	0.994305	0.257052	0.0863976	0.00704338	-0.0970613	0.0503587	0.226979	0.79592	0.000757059	0.00554295	0.0951744	0.246268	0.0954376	0.0712877	0.293579	0.119233	0.0716424	0.0201119	0.193893
Q07666	KH domain-containing, RNA-binding, signal transduction-associated protein 1	KHDRBS1	20	0.048663	0.380882	0.994305	0.353185	0.0837312	0.0135948	-0.0731643	0.085335	0.130765	0.751254	0.152925	0.00999768	0.0177454	0.160284	0.0716734	0.304509	0.538644	0.164762	0.00430982	-0.0507884	0.139037
Q07866	Kinesin light chain 1	KLC1	521	0.0446095	0.642365	0.994305	0.191133	0.068807	0.0204119	-0.139511	-0.019153	0.405408	0.838884	-0.00632756	-0.145824	0.0347178	-0.0319784	-0.0454428	0.777723	0.873654	0.132365	-0.111196	-0.097621	0.00673537
Q07866	Kinesin light chain 1	KLC1	524	0.0310034	0.640137	0.994305	0.21119	0.144497	-0.0824903	-0.107268	-0.018492	0.291649	0.801894	-0.00175181	-0.19547	-0.0243011	-0.0126828	-0.070602	0.506934	0.696091	0.118047	-0.0517119	-0.149201	-0.089492
Q07866	Kinesin light chain 1	KLC1	460	0.0103292	0.774984	0.998475	0.102189	0.0355402	-0.0148818	-0.0756417	-0.0357935	0.707844	0.928356	0.30006	-0.0782137	0.00662665	-0.0801269	-0.0958283	0.929607	0.957931	0.296647	-0.0887353	-0.102921	-0.144468
Q07954	Prolow-density lipoprotein receptor-related protein 1;Low-density lipoprotein receptor-related protein 1 85 kDa subunit;Low-density lipoprotein receptor-related protein 1 515 kDa subunit;Low-density lipoprotein receptor-related protein 1 intracellular domain	LRP1	4520	0.0571268	0.207415	0.994305	0.203429	0.0940762	-0.0116425	0.0201774	0.202791	0.0191353	0.601329	0.172457	0.233126	0.166478	0.390298	0.213758	0.0351662	0.254474	0.0382062	0.220726	0.206789	0.266955
Q07955	Serine/arginine-rich splicing factor 1	SRSF1	199	-0.120699	0.800407	0.998475	0.414442	-0.352646	-0.130353	-0.111044	0.00920162	0.961438	0.990442	0.0226829	-0.302367	-0.00427963	0.259773	0.0883285	0.403252	0.617282	0.297002	-0.0873553	-0.0610343	0.237691
Q07960	Rho GTPase-activating protein 1	ARHGAP1	51	0.125871	0.24089	0.994305	0.109448	0.142294	0.253174	-0.0890395	0.0554686	0.425987	0.846041	0.111213	-0.000275436	0.271126	-0.0937197	-0.0124963	0.614769	0.768791	0.0441116	-0.0691042	0.0682768	-0.163174
Q07960	Rho GTPase-activating protein 1	ARHGAP1	223	0.0985948	0.376859	0.994305	0.227562	0.477577	-0.0303726	-0.117923	-0.0533503	0.815465	0.948328	0.0249842	0.195825	-0.174874	-0.131685	-0.141259	0.0929051	0.319281	-0.101516	-0.000327803	-0.181003	-0.262435
Q08117	Amino-terminal enhancer of split	AES	196	0.0289118	0.552538	0.994305	0.101643	0.401655	-0.0438194	-0.142938	-0.0179708	0.985417	0.996559	-0.17191	0.201245	-0.0969847	0.0610431	-0.147438	0.187951	0.428464	-0.365772	0.0641476	-0.152912	-0.141963
Q08170	Serine/arginine-rich splicing factor 4	SRSF4	431	-0.0282723	0.764028	0.998475	0.421734	-0.190882	0.00832721	-0.0648719	0.0458141	0.759658	0.936702	0.0565026	-0.148293	0.0351257	0.137535	0.00436942	0.812773	0.894164	-0.0374316	-0.00223282	0.0109717	0.046655
Q08170	Serine/arginine-rich splicing factor 4	SRSF4	460	-0.0512184	0.729909	0.996122	0.338096	-0.0652467	-0.0371902	-0.0833586	0.0533253	0.251294	0.79592	0.0516349	-0.0401216	0.0550158	0.103396	0.0924048	0.701906	0.826216	0.0110518	0.173758	-0.244649	0.242188
Q13247	Serine/arginine-rich splicing factor 4;Serine/arginine-rich splicing factor 5;Serine/arginine-rich splicing factor 6	SRSF4;SRSF5;SRSF6	113;117;119	0.00731548	0.447962	0.994305	0.173553	0.0169556	-0.00232468	-0.0293206	0.0278284	0.185442	0.77698	0.0177896	0.0327434	0.0229134	0.16069	0.11056	0.156483	0.396646	0.118348	0.138519	-0.0448565	0.102772
Q08334	Interleukin-10 receptor subunit beta	IL10RB	261	0.0068522	0.448138	0.994305	0.151232	0.0166845	-0.00298014	-0.0262571	-0.00456108	0.578371	0.896019	-0.0242847	-0.0543232	0.0151626	0.213441	0.00223838	0.888954	0.936936	0.0510678	-0.0493722	-0.046591	0.0634094
Q08357	Sodium-dependent phosphate transporter 2	SLC20A2	346	0.157508	0.404693	0.994305	0.435983	0.164693	0.150322	-0.225294	0.0373978	0.71531	0.929028	0.579361	0.0817341	-0.00693849	-0.347257	-0.0334508	0.767914	0.868149	0.322746	-0.0347331	-0.0321684	-0.4637
Q08752	Peptidyl-prolyl cis-trans isomerase D	PPID	198	0.0816517	0.17822	0.994305	0.107107	0.0561965	0.133851	-0.0356641	-0.0481922	0.418383	0.840449	-0.490503	-0.0983204	0.101566	0.00193606	-0.0522733	0.299759	0.534536	-0.599875	-0.0771173	-0.00440262	-0.0274294
Q08945	FACT complex subunit SSRP1	SSRP1	444	0.0203951	0.895121	0.998475	0.00962306	0.191525	0.0311672	-0.187754	-0.0628117	0.166325	0.766815	-0.0319566	-0.0936668	-0.0122284	-0.243905	-0.160264	0.055624	0.281249	-0.0708616	-0.308222	-0.0876329	-0.232895
Q08999	Retinoblastoma-like protein 2	RBL2	1112	0.00444018	0.694645	0.994305	-0.063143	0.187051	0.0720233	-0.0859447	-0.117254	0.0449224	0.650137	-0.109909	-0.1246	-0.0590571	-0.252118	-0.232328	0.00685728	0.201159	-0.133201	-0.288565	-0.213636	-0.25102
Q08AD1	Calmodulin-regulated spectrin-associated protein 2	CAMSAP2	464	0.00757285	0.908586	0.998475	-0.151928	0.231057	0.167074	-0.192177	-0.0410977	0.666033	0.917094	-0.138356	0.0561605	0.193973	-0.329846	-0.138985	0.175291	0.416687	-0.166919	-0.111052	0.036657	-0.400061
Q08AE8	Protein spire homolog 1	SPIRE1	387	0.118134	0.241227	0.994305	0.0934576	0.228198	0.14281	-0.0825452	-0.0842973	0.25621	0.79592	-0.169611	-0.097202	0.0644004	-0.0713925	-0.116428	0.284984	0.521048	-0.163414	-0.237135	0.0963212	-0.0694433
Q08AE8	Protein spire homolog 1	SPIRE1	523	0.0190044	0.603077	0.994305	-0.204757	0.604008	0.203075	-0.165066	-0.254047	0.333322	0.818511	-0.194047	0.234137	-0.314047	-0.336549	-0.147594	0.218708	0.458894	0.01195	0.0183243	-0.307138	-0.443848
Q08AE8	Protein spire homolog 1	SPIRE1	509	0.151131	0.170551	0.994305	0.0727925	0.229469	0.247705	-0.0480608	-0.105926	0.0911311	0.698734	-0.152032	-0.119481	0.0129595	-0.0923718	-0.140261	0.163531	0.40542	0.0307849	-0.249029	-0.0531596	-0.227362
Q08J23	tRNA (cytosine(34)-C(5))-methyltransferase	NSUN2	743	0.0962997	0.237483	0.994305	0.119338	0.111097	0.0815028	-0.0624199	0.0404851	0.456812	0.859848	-0.0653447	0.109664	0.0573298	0.0236404	-0.0318138	0.138619	0.372511	-0.029217	-0.0988462	-0.0344105	-0.00202687
Q08J23	tRNA (cytosine(34)-C(5))-methyltransferase	NSUN2	456	0.0322002	0.42035	0.994305	-0.056489	0.219355	0.077942	-0.0135417	-0.0440761	0.478089	0.864682	-0.156458	-0.00554644	0.0802394	-0.0826058	-0.105112	0.248194	0.484868	-0.339259	-0.106898	0.0696593	-0.103325
Q09161	Nuclear cap-binding protein subunit 1	NCBP1	7	0.171004	0.149463	0.994305	0.166694	0.650784	0.175313	0.0420608	-0.0664285	0.746399	0.936702	-0.12255	0.444506	-0.0454166	-0.0874404	-0.0924078	0.292041	0.527529	-0.679011	0.0225869	0.0187008	-0.203516
Q09472	Histone acetyltransferase p300	EP300	1038	-0.0108341	0.591969	0.994305	-0.0928188	0.369025	0.0485248	-0.070193	-0.00203496	0.711228	0.929028	-0.141997	0.0728943	0.00435388	-0.00842381	-0.0807405	0.191577	0.431827	-0.215477	-0.0569652	0.03141	-0.104516
Q09666	Neuroblast differentiation-associated protein AHNAK	AHNAK	5110	-0.148561	0.809163	0.998475	0.431155	-0.305565	-0.120681	-0.176442	0.0624212	0.980957	0.996559	0.247092	-0.385923	0.0410015	0.0838408	0.0101878	0.721537	0.839019	0.328467	-0.175163	-0.0801324	0.100508
Q09666	Neuroblast differentiation-associated protein AHNAK	AHNAK	5752	-0.0749948	0.991096	0.998475	0.356144	-0.212334	0.00239429	-0.152384	0.195864	0.43504	0.851431	0.230967	-0.228842	0.182026	0.209702	0.0783928	0.264518	0.502271	0.425964	-0.0150721	-0.00986744	0.166653
Q09666	Neuroblast differentiation-associated protein AHNAK	AHNAK	5762	-0.0864576	0.752529	0.998475	0.287298	-0.281619	-0.032061	-0.140854	0.134253	0.593155	0.897352	0.185011	-0.243125	0.0834956	0.22892	0.0542468	0.557368	0.72915	0.521251	-0.0649069	-0.209474	0.173401
Q09666	Neuroblast differentiation-associated protein AHNAK	AHNAK	5763	-0.0759444	0.85977	0.998475	0.313552	-0.25385	-0.0672905	-0.0845984	0.179753	0.358165	0.82562	0.214262	-0.191263	0.145244	0.293665	0.134567	0.259818	0.497488	0.368358	-0.0516962	-0.0157665	0.284901
Q09666	Neuroblast differentiation-associated protein AHNAK	AHNAK	41	-0.0125185	0.958725	0.998475	0.280665	0.0487538	-0.0737908	-0.231355	-0.0654868	0.559238	0.886304	0.109915	-0.106794	-0.0828586	-0.0481151	-0.066665	0.848477	0.914681	0.351274	-0.0791528	-0.126014	-0.0541772
Q09666	Neuroblast differentiation-associated protein AHNAK	AHNAK	176	-0.112304	0.830122	0.998475	0.31643	-0.202688	-0.061568	-0.163039	0.0912923	0.66182	0.916447	0.33456	-0.274324	0.0871388	0.0954458	0.0217894	0.524844	0.707919	0.437052	-0.11955	-0.0683201	0.111899
Q09666	Neuroblast differentiation-associated protein AHNAK	AHNAK	177	-0.109955	0.73737	0.996122	0.285724	-0.236557	-0.0505803	-0.16933	0.0535203	0.832655	0.953767	0.310767	-0.301828	0.0452711	0.0617695	-0.0296629	0.728998	0.843847	0.471352	-0.184874	-0.135135	0.0758097
Q09666	Neuroblast differentiation-associated protein AHNAK	AHNAK	115	0.0337548	0.542517	0.994305	0.193317	-0.00587559	0.0733852	-0.0937682	0.0846426	0.41941	0.841149	0.0824732	-0.0932241	0.0868119	0.092657	0.0229312	0.381883	0.600851	0.332378	-0.00222309	-0.0349774	0.0480855
Q09666	Neuroblast differentiation-associated protein AHNAK	AHNAK	5620	0.423758	0.00256334	0.994305	0.557242	0.333056	0.43191	0.415606	1.13671	0.01767	0.595744	0.606754	0.801826	1.4716	1.51258	0.951628	0.00511871	0.201159	0.685084	0.920865	0.982391	1.32613
Q09666	Neuroblast differentiation-associated protein AHNAK	AHNAK	4986	-0.170657	0.420891	0.994305	0.267356	-0.604757	-0.0731741	-0.268139	-0.0436493	0.91516	0.97891	0.353266	-0.331433	-0.00825818	-0.0790404	-0.202296	0.90287	0.941984	0.7175	-0.341364	-0.452917	-0.0632281
Q09666	Neuroblast differentiation-associated protein AHNAK	AHNAK	5830	-0.0528991	0.763495	0.998475	0.307281	-0.402355	0.0633831	-0.169181	0.304362	0.313922	0.816219	0.3577	-0.274368	0.444079	0.251024	0.305957	0.159106	0.401003	0.723208	-0.0341808	0.110001	0.501913
Q09666	Neuroblast differentiation-associated protein AHNAK	AHNAK	3409	-0.0648342	0.829585	0.998475	0.356916	-0.367613	-0.0304211	-0.0992473	0.498502	0.217484	0.788947	0.63848	-0.286001	0.358524	0.667981	0.291592	0.208587	0.450233	0.627708	0.0197713	-0.063855	0.563413
Q09666	Neuroblast differentiation-associated protein AHNAK	AHNAK	3411	-0.129684	0.609352	0.994305	0.242933	-0.227481	-0.0647079	-0.19466	0.455682	0.0191368	0.601329	0.536715	0.155668	0.401085	0.510279	0.174567	0.300087	0.534681	0.551583	0.0307949	-0.137507	0.318339
Q09666	Neuroblast differentiation-associated protein AHNAK	AHNAK	3412	-0.0958898	0.669831	0.994305	0.371291	-0.543235	0.0248496	-0.216629	0.522786	0.012691	0.589605	0.707222	0.259216	0.480012	0.56556	0.215789	0.111243	0.340563	0.708472	0.106035	0.130539	0.30104
Q09666	Neuroblast differentiation-associated protein AHNAK	AHNAK	3362	-0.0615876	0.69551	0.994305	0.173011	-0.696523	0.39822	-0.296187	-0.133118	0.787035	0.9383	0.0231491	-0.76174	0.672729	-0.289385	0.132741	0.715836	0.836218	0.617167	-0.497689	-0.0507851	0.316268
Q09666	Neuroblast differentiation-associated protein AHNAK	AHNAK	5720	-0.0825971	0.848116	0.998475	0.43579	-0.437451	0.131723	-0.296917	-0.00316756	0.954372	0.988068	0.247783	-0.581373	0.526012	-0.254118	0.102487	0.648829	0.794765	0.67976	-0.370237	-0.234415	0.439388
Q09666	Neuroblast differentiation-associated protein AHNAK	AHNAK	5769	-0.0409349	0.995711	0.998475	0.634748	-0.558684	0.0690483	-0.150918	0.0676182	0.882479	0.9684	0.2631	-0.520785	0.533618	-0.127863	0.209094	0.450374	0.650869	0.891563	-0.286463	-0.20653	0.624718
Q09666	Neuroblast differentiation-associated protein AHNAK	AHNAK	5773	-0.314748	0.394674	0.994305	0.37487	-0.522901	-0.331876	-0.297619	-0.175768	0.600433	0.900961	0.159278	-0.651714	0.405637	-0.510813	0.0663171	0.738846	0.850184	1.01376	-0.224612	-0.624457	0.357246
Q09666	Neuroblast differentiation-associated protein AHNAK	AHNAK	93	-0.0391534	0.908477	0.998475	0.250062	-0.0314957	-0.0468111	-0.130374	-0.0162622	0.700536	0.924927	0.210184	-0.0682462	-0.0593735	0.026849	0.0389579	0.536029	0.71483	0.296807	-0.0333075	-0.120392	0.111223
Q09666	Neuroblast differentiation-associated protein AHNAK	AHNAK	5731	-0.113591	0.93297	0.998475	0.39613	-0.219605	-0.10117	-0.126012	0.148634	0.527099	0.876597	0.388308	-0.282494	0.0971833	0.200085	0.112976	0.323333	0.555637	0.609356	-0.0677492	-0.0654046	0.291356
Q09666	Neuroblast differentiation-associated protein AHNAK	AHNAK	5735	-0.022981	0.679648	0.994305	0.223299	-0.516549	0.2251	-0.269261	-0.0782432	0.797444	0.942034	-0.0377578	-0.558426	0.476904	-0.118729	0.200032	0.459138	0.65602	0.594325	-0.302523	-0.0180724	0.418136
Q09666	Neuroblast differentiation-associated protein AHNAK	AHNAK	5737	-0.0503161	0.646985	0.994305	0.204982	-0.324911	-0.0240985	-0.0765338	0.133801	0.793298	0.940631	0.164185	-0.339846	0.103417	0.218407	0.130906	0.38013	0.600096	0.34438	-0.119286	-0.0435463	0.305358
Q09666	Neuroblast differentiation-associated protein AHNAK	AHNAK	5739	-0.115255	0.566454	0.994305	0.281064	-0.438719	-0.0326618	-0.197849	0.162512	0.740015	0.934413	0.27584	-0.384478	0.157525	0.167498	0.127676	0.336543	0.566129	0.602838	-0.120304	-0.0120536	0.267405
Q09666	Neuroblast differentiation-associated protein AHNAK	AHNAK	5841	-0.0876828	0.918378	0.998475	0.35679	-0.239265	-0.0469305	-0.128435	0.0792804	0.61861	0.908878	0.179549	-0.171565	-0.0209885	0.212233	0.10383	0.366515	0.591275	0.459008	-0.00355948	-0.123281	0.21122
Q09666	Neuroblast differentiation-associated protein AHNAK	AHNAK	5857	-0.129541	0.518971	0.994305	0.212146	-0.35588	0.0501655	-0.309247	-0.200391	0.558077	0.885529	-0.142697	-0.576617	0.427095	-0.258084	0.134713	0.764817	0.867027	0.374082	-0.419367	0.0579898	0.211436
Q09666	Neuroblast differentiation-associated protein AHNAK	AHNAK	5552	0.0141719	0.497014	0.994305	0.372875	-0.0851397	0.0612686	-0.0329248	0.246729	0.0871136	0.694076	0.268054	-0.0205964	0.388192	0.225404	0.102624	0.165075	0.40542	0.415037	0.019205	0.0888198	0.116427
Q09666	Neuroblast differentiation-associated protein AHNAK	AHNAK	5780	-0.0240231	0.705969	0.994305	0.439691	-0.170709	-0.0468606	-0.00118561	0.16556	0.254872	0.79592	0.230302	-0.118242	0.100819	0.347145	0.180994	0.137495	0.371134	0.318835	0.0431532	0.00756365	0.336938
Q09666	Neuroblast differentiation-associated protein AHNAK	AHNAK	5782	-0.0163067	0.87484	0.998475	0.374209	-0.249587	-0.104215	0.0716012	0.231177	0.181078	0.77698	0.186674	-0.0531739	0.275681	0.733216	0.220683	0.103593	0.333461	0.214502	0.0800428	0.226863	0.671921
Q09666	Neuroblast differentiation-associated protein AHNAK	AHNAK	5784	-0.0533854	0.8824	0.998475	0.32768	-0.152158	-0.0225856	-0.0841852	0.174499	0.230726	0.79592	0.172677	-0.105706	0.176322	0.502599	0.119839	0.144964	0.381787	0.169018	0.0706608	0.0470261	0.46375
Q09666	Neuroblast differentiation-associated protein AHNAK	AHNAK	5031	0.1129	0.346469	0.994305	0.462677	-0.133247	0.167843	0.057956	0.550678	0.0309481	0.640113	0.687134	0.125029	0.494034	0.607322	0.523973	0.0127731	0.207514	0.76013	0.347437	0.390377	0.657569
Q09666	Neuroblast differentiation-associated protein AHNAK	AHNAK	5448	-0.115161	0.981783	0.998475	0.571599	-0.321711	-0.0418861	-0.188436	-0.105902	0.558585	0.88601	0.32392	-0.617447	-0.0975378	-0.114266	-0.123243	0.995516	0.996665	0.540141	-0.288956	-0.263379	0.0168923
Q09666	Neuroblast differentiation-associated protein AHNAK	AHNAK	2387	-0.0778951	0.955993	0.998475	0.459172	-0.264975	0.00978174	-0.165572	-0.0128799	0.784425	0.9383	0.194798	-0.290383	0.0349299	-0.0606898	-0.132864	0.656595	0.800658	0.283772	-0.248146	-0.134818	-0.13091
Q09666	Neuroblast differentiation-associated protein AHNAK	AHNAK	2397	-0.111987	0.74459	0.99762	0.374934	-0.379285	-0.0414382	-0.182537	-0.0075579	0.660332	0.916132	0.173768	-0.388754	-0.00916363	-0.00595216	-0.129075	0.613609	0.767897	0.26604	-0.277405	-0.199217	-0.0589331
Q09666	Neuroblast differentiation-associated protein AHNAK	AHNAK	819	0.0518574	0.336693	0.994305	0.493213	-0.0234939	0.127209	-0.0346196	0.427028	0.0404118	0.650137	0.953798	0.297517	0.531061	0.322996	0.40462	0.0348722	0.253887	0.932253	0.397378	0.411862	0.321019
Q09666	Neuroblast differentiation-associated protein AHNAK	AHNAK	511	-0.0600614	0.889019	0.998475	0.250783	-0.129289	0.00916633	-0.190063	-0.0152101	0.661717	0.916447	0.139223	-0.277877	0.0141546	-0.0445748	-0.0500777	0.848283	0.914681	0.312552	-0.129447	-0.0736399	-0.0265156
Q09666	Neuroblast differentiation-associated protein AHNAK	AHNAK	570	-0.100216	0.934058	0.998475	0.348987	-0.141372	-0.0590604	-0.192818	-0.051058	0.409365	0.838884	0.0943605	-0.402099	-0.00697209	-0.0951439	-0.105635	0.988992	0.992924	0.394253	-0.191179	-0.177714	-0.0335562
Q09666	Neuroblast differentiation-associated protein AHNAK	AHNAK	572	-0.091879	0.902359	0.998475	0.439364	-0.0663583	-0.1174	-0.179838	-0.0700426	0.523889	0.875498	0.176085	-0.346747	-0.0310583	-0.109027	-0.0622897	0.821006	0.898614	0.425009	-0.166135	-0.1352	0.0106205
Q09666	Neuroblast differentiation-associated protein AHNAK	AHNAK	559	0.0420749	0.680008	0.994305	0.363832	0.085597	-0.00144727	-0.226019	0.027291	0.4622	0.862107	0.0821529	0.196452	-0.0275709	-0.0570074	-0.00496424	0.373799	0.596354	0.00472076	0.00514637	-0.114969	-0.0146492
Q09666	Neuroblast differentiation-associated protein AHNAK	AHNAK	135	-0.204255	0.531879	0.994305	0.290978	-0.242129	-0.181147	-0.227364	-0.124639	0.25525	0.79592	0.0709995	-0.400076	-0.211048	-0.0382304	-0.129358	0.52301	0.706462	0.214024	-0.216425	-0.269438	-0.0422913
Q09666	Neuroblast differentiation-associated protein AHNAK	AHNAK	3347	0.0117383	0.912434	0.998475	0.342971	-0.453142	0.203291	-0.179814	0.0182346	0.981759	0.996559	0.370818	-0.673668	0.607528	-0.334349	-0.0666561	0.851444	0.916566	0.756352	-0.395107	-0.39276	0.259448
Q09666	Neuroblast differentiation-associated protein AHNAK	AHNAK	210	-0.0590208	0.859646	0.998475	0.227733	-0.148303	0.030262	-0.182294	-0.0147663	0.616486	0.907287	0.101488	-0.239816	0.0442	-0.0737326	-0.0658076	0.844163	0.911898	0.225284	-0.166376	-0.0842752	-0.0473399
Q09666	Neuroblast differentiation-associated protein AHNAK	AHNAK	216	-0.0399219	0.328109	0.994305	0.0406465	-0.0656966	-0.0141473	-0.177206	0.0237106	0.712057	0.929028	0.0199063	-0.177094	0.0275148	0.044884	-0.0280944	0.811036	0.894139	0.112651	-0.114279	-0.0999695	0.0437807
Q09666	Neuroblast differentiation-associated protein AHNAK	AHNAK	4908	-0.0889798	0.721796	0.994305	0.297036	-0.319093	-0.0788354	-0.0991241	-0.0226049	0.694348	0.923149	0.239765	-0.437343	-0.0439337	-0.00127599	-0.056485	0.958447	0.976238	0.32735	-0.243205	-0.161992	0.0490223
Q09666	Neuroblast differentiation-associated protein AHNAK	AHNAK	5099	-0.131078	0.985192	0.998475	0.525779	-0.278239	-0.0736412	-0.188515	0.0208055	0.680937	0.918365	0.426032	-0.219853	0.085942	-0.0443311	-0.0108297	0.610007	0.765156	0.565047	-0.0526792	-0.173319	0.0310199
Q09666	Neuroblast differentiation-associated protein AHNAK	AHNAK	5077	-0.104183	0.926023	0.998475	0.468491	-0.329331	-0.0559731	-0.152393	0.131164	0.735364	0.933239	0.281765	-0.341603	0.0904399	0.171889	0.0512862	0.538831	0.716513	0.408177	-0.162333	-0.0545448	0.157117
Q09666	Neuroblast differentiation-associated protein AHNAK	AHNAK	3426	-0.128298	0.769977	0.998475	0.423656	-0.389012	-0.059585	-0.19701	0.114964	0.346693	0.820441	0.486417	-0.128586	0.203783	0.0261458	-0.0573339	0.750885	0.857957	0.533472	-0.120528	-0.190664	0.00585977
Q09666	Neuroblast differentiation-associated protein AHNAK	AHNAK	5824	-0.057127	0.818112	0.998475	0.311247	-0.33638	0.0424339	-0.156688	0.323776	0.23605	0.79592	0.372532	-0.209565	0.407977	0.275019	0.302367	0.139678	0.374198	0.737369	0.0204857	0.0947514	0.509984
Q09666	Neuroblast differentiation-associated protein AHNAK	AHNAK	4430	-0.0981536	0.718252	0.994305	0.365476	-0.429323	-0.0619045	-0.134403	0.638074	0.00723561	0.540088	0.976089	0.481426	0.632032	0.644116	0.23476	0.0800048	0.30106	0.775098	0.237617	0.197981	0.231902
Q09666	Neuroblast differentiation-associated protein AHNAK	AHNAK	158	0.0403045	0.149189	0.994305	0.189057	0.0357865	0.0271636	0.0448226	0.25968	0.0201847	0.609004	0.365149	0.101438	0.267906	0.251455	0.323755	0.0236976	0.232022	0.430309	0.230391	0.13958	0.417119
Q09666	Neuroblast differentiation-associated protein AHNAK	AHNAK	4100	-0.124571	0.479261	0.994305	0.252388	-0.499906	-0.0939366	-0.155205	0.598932	0.00425866	0.53792	0.640768	0.409596	0.557095	0.769119	0.277001	0.0164125	0.218271	0.503104	0.255073	0.2092	0.298929
[truncated: 2,809 more rows]

## Sheet: S2 - Reactome
REACTOME 18:0 up
Analysis Type:	PANTHER Overrepresentation Test (Released 20240226)
Annotation Version and Release Date:	Reactome version 85 Released 2023-05-25
[truncated: 67 more rows]

## Sheet: S3 - RNA-Seq
Gene	18:0 FDR	18:0 FC	18:0 p	20:4 FDR	20:4 FC	20:4 p	Mix FDR	Mix FC	Mix p	EtOH.R1	EtOH.R2	EtOH.R3	EtOH.R4	18:0.R1	18:0.R2	18:0.R3	18:0.R4	20:4.R1	20:4.R2	20:4.R3	20:4.R4	Mix.R1	Mix.R2	Mix.R3	Mix.R4
[truncated: 19,407 more rows]
